# Supplementary material for: How spatial release from masking may fail to function in a highly directional auditory system
Source: eLife. 2017 Apr 25;6:e20731. doi: 10.7554/eLife.20731 (PMC5443663; doi:10.7554/eLife.20731)
Supplement: Figure 6—source data 1. — Ipsi- and contralateral refer to the masker. Signal pulses were repeated at 400 ms intervals during continuous masker broadcast. DOI: http://dx.doi.org/10.7554/eLife.20731.025 [file elife-20731-fig6-data1.xlsx]

## Sheet: fig6source
	Raw data traces
Time	ipsilateral grouped	contralateral grouped	ipsi separated	contra separated
0	1.19e-05	1.59e-05	1.62e-05	-5.92e-05
1.95e-05	4.61e-06	6.85e-05	9.48e-06	-1.03e-05
3.91e-05	2.87e-05	2.62e-05	2.59e-05	8.11e-05
5.86e-05	1.82e-05	-9.15e-07	2.21e-05	-3.75e-06
7.81e-05	7.15e-06	4.19e-05	1.12e-05	4.74e-06
9.77e-05	-6.39e-06	2.64e-05	-1.04e-05	-1.97e-05
0.000117188	2.4e-06	-6.39e-06	-4.94e-06	-4.71e-05
0.000136719	1.12e-05	-1.5e-06	8.63e-06	-1.2e-05
0.00015625	1.96e-05	-2.58e-05	-1.43e-05	1.37e-05
0.000175781	-1.03e-05	-2.56e-06	2.98e-06	-3.75e-06
0.000195313	-1.69e-05	4.08e-05	-4.27e-06	-4.04e-05
0.000214844	8.25e-06	3.37e-05	2.82e-06	-5.33e-05
0.000234375	9.58e-06	2.17e-05	2.16e-05	1.35e-05
0.000253906	2.07e-05	-2.83e-06	1.5e-05	4.34e-05
0.000273438	-1.24e-05	7.88e-05	9.56e-06	2.76e-05
0.000292969	-7.41e-06	1.41e-05	1.17e-05	1.32e-05
0.0003125	-4.07e-06	-7.14e-05	2.73e-05	-2.81e-06
0.000332031	1.42e-05	-3.1e-05	1.47e-05	1.93e-06
0.000351563	-4.62e-07	6.13e-05	-1e-05	-3.43e-05
0.000371094	-7.51e-06	-9.28e-07	-2.85e-05	-3.82e-05
0.000390625	5.65e-06	-4.32e-05	2.04e-05	-1.23e-05
0.000410156	-7.04e-06	5.95e-05	-4.12e-06	-7.39e-05
0.000429688	9.22e-06	4.77e-05	1.27e-05	-2.46e-05
0.000449219	6.76e-06	-7.88e-06	-1.44e-06	1.53e-05
0.00046875	5.16e-06	6.82e-05	-2.52e-05	5.39e-05
0.000488281	-7.66e-06	-5.21e-05	3.38e-05	5.85e-05
0.000507813	-1.17e-07	8.77e-06	2.58e-05	-5.28e-06
0.000527344	1.3e-05	4.74e-05	1.76e-06	-4.44e-05
0.000546875	-2.72e-06	-4.9e-05	8.4e-06	3.36e-05
0.000566406	4.96e-06	-9.11e-05	-2.94e-06	-3.27e-05
0.000585938	-7.95e-06	8.24e-05	1.55e-05	-5.28e-05
0.000605469	-1.7e-05	7.72e-05	1.49e-05	-1.27e-05
0.000625	2e-05	-2.25e-05	-1.9e-05	-1.59e-05
0.000644531	2.45e-05	-2.23e-05	4.41e-06	1.08e-06
0.000664063	9.41e-06	7.04e-05	1.06e-05	3.14e-06
0.000683594	2.84e-07	5.62e-05	-9.04e-06	1.69e-05
0.000703125	-7.75e-07	-6.82e-05	1.15e-05	1.13e-05
0.000722656	1.84e-05	-7.13e-05	1.05e-05	-1.01e-05
0.000742188	2.44e-05	4.66e-05	-1.7e-05	1.64e-05
0.000761719	-2.87e-06	2.69e-05	1.56e-05	-3.09e-05
0.00078125	3.95e-06	3.15e-06	4.78e-05	-4.8e-05
0.000800781	2.86e-06	-2.4e-05	-1.13e-05	-9.15e-06
0.000820313	2.6e-05	9.54e-06	1.16e-05	-7.84e-06
0.000839844	8.54e-06	6.68e-05	2.54e-05	3.03e-05
0.000859375	5.49e-06	7.89e-05	-7.56e-06	-1.77e-06
0.000878906	2.16e-06	-2.71e-05	1.34e-05	-4.47e-06
0.000898438	9.45e-06	-7.9e-05	-2.93e-06	7.18e-07
0.000917969	1.94e-05	-3.72e-06	-6.38e-06	-2.26e-05
0.0009375	3.06e-05	4.35e-05	-3.51e-07	1.84e-05
0.000957031	-4.36e-06	-2.32e-05	-4.99e-06	-3.43e-05
0.000976563	-1.2e-05	5.42e-06	1.7e-05	-6.42e-05
0.000996094	1.28e-05	-1.86e-05	1.23e-05	-1.44e-05
0.00101563	3.71e-05	-7.33e-06	-1.99e-05	5.12e-06
0.00103516	3.53e-05	0.000106209	4.43e-05	3.98e-05
0.00105469	1.75e-05	5.85e-05	1.63e-05	5.91e-05
0.00107422	9.14e-07	-7.9e-05	1.1e-05	-3.51e-05
0.00109375	8.17e-06	1.08e-05	3.48e-05	-1.24e-06
0.00111328	3.51e-05	3.79e-05	-1.57e-05	2.44e-05
0.00113281	2.81e-05	-8.79e-06	-2.43e-06	-2.66e-05
0.00115234	1.63e-05	-5.38e-05	1.58e-05	-2.81e-05
0.00117187	-9.09e-06	-1.81e-06	-6.2e-06	-6.91e-05
0.00119141	2.04e-05	5.75e-05	3.62e-09	-6.41e-05
0.00121094	2.8e-05	2.41e-05	9.29e-06	4.13e-05
0.00123047	1.89e-05	-1.57e-05	1.07e-05	2.57e-05
0.00125	3.89e-06	2.64e-05	3.64e-05	-2.31e-06
0.00126953	-9.09e-06	5.2e-05	-7.99e-06	-1.08e-05
0.00128906	-5.63e-06	5.63e-05	2.13e-05	3.52e-05
0.00130859	2.02e-05	-3.74e-05	5.15e-05	3.43e-05
0.00132813	1.87e-05	-5.25e-05	7.34e-06	-1.5e-05
0.00134766	-1.98e-05	2.75e-06	-5.1e-06	-1.93e-05
0.00136719	-1.41e-05	4.19e-05	1.45e-05	-4.28e-05
0.00138672	-8.31e-06	4.52e-05	-1.99e-05	-2.69e-05
0.00140625	1.59e-06	-1.77e-05	3.02e-06	-3.15e-05
0.00142578	1.03e-05	-2.2e-05	8.43e-06	-4.42e-05
0.00144531	-5.02e-06	3.77e-05	-5.5e-06	3.91e-06
0.00146484	-3.93e-06	5e-05	5.26e-06	7.21e-06
0.00148438	-1.79e-05	2.33e-05	3.15e-05	3.91e-05
0.00150391	-2.43e-05	-3.32e-06	1.7e-05	5.12e-05
0.00152344	9.75e-06	-4.51e-05	4.09e-06	9.12e-06
0.00154297	-1.18e-05	2.09e-06	1.45e-06	3.57e-06
0.0015625	-2.58e-05	5.88e-05	2.22e-05	-1.99e-05
0.00158203	-1.69e-05	-2.92e-05	7.06e-06	-6.44e-05
0.00160156	-5.49e-06	-6.81e-05	-3.49e-06	-9.7e-06
0.00162109	2.78e-05	4.79e-05	1.22e-05	-7.35e-05
0.00164062	-9.47e-06	8.73e-05	-1.09e-05	-4.77e-05
0.00166016	-1.42e-05	1.75e-05	-3.13e-06	6.96e-06
0.00167969	-1.34e-05	-2.85e-05	8.33e-06	-1.02e-06
0.00169922	2.71e-05	-3.19e-05	9.85e-06	3.72e-05
0.00171875	1.49e-05	8.09e-06	-5.22e-06	2.69e-05
0.00173828	-2.86e-05	4.06e-05	7.28e-06	3.79e-06
0.00175781	-2.6e-05	-1.15e-05	2.46e-05	1.97e-05
0.00177734	-1.47e-06	-2.66e-05	1.56e-05	-2.87e-05
0.00179688	3.81e-05	-1.07e-05	-8.53e-06	-6.59e-05
0.00181641	5.11e-06	4.57e-05	-3.12e-06	-3.87e-05
0.00183594	-5.11e-06	8.53e-05	1.05e-05	-3.23e-05
0.00185547	-1.68e-05	-3.12e-05	4.15e-05	-1.14e-06
0.001875	4.89e-06	-2.32e-05	7.66e-06	1.9e-05
0.00189453	2.7e-05	2.23e-05	-4.13e-05	1.44e-05
0.00191406	1.72e-05	-2.46e-07	1.99e-07	-1.86e-05
0.00193359	2.31e-05	1.84e-05	5.1e-05	-1.73e-05
0.00195312	-6.64e-06	2.91e-05	4.32e-06	5.79e-05
0.00197266	-6.03e-06	-0.000109846	-2.19e-05	-2.17e-05
0.00199219	2.17e-05	1.19e-05	-1.16e-06	-5.19e-05
0.00201172	2.97e-05	5.87e-05	8.01e-06	1.24e-05
0.00203125	2.99e-05	1.1e-05	3.34e-06	-5.05e-05
0.00205078	-5.42e-06	-1.91e-05	2.26e-05	5.08e-06
0.00207031	-6.01e-06	3.1e-05	2.39e-05	-6.51e-06
0.00208984	2.81e-05	3.55e-05	-2.24e-05	-7.75e-06
0.00210938	4.39e-05	-3.62e-05	-8.29e-07	1.48e-05
0.00212891	3.42e-05	-6.99e-05	2.55e-05	-2.18e-06
0.00214844	1.73e-07	-2.91e-07	1.22e-05	-1.3e-05
0.00216797	-8.58e-06	7.14e-05	1.04e-05	-3.34e-05
0.0021875	2.75e-05	1.62e-05	-1.24e-05	-5.4e-05
0.00220703	4.49e-05	-6.08e-05	-1.05e-05	2.34e-05
0.00222656	2.67e-05	-2.6e-06	2.8e-05	1.97e-05
0.00224609	1.12e-05	7.2e-05	4.19e-06	-5.93e-05
0.00226562	1.81e-06	5.34e-05	6.71e-06	-9.02e-06
0.00228516	6.92e-06	2.72e-06	4.09e-06	-7.46e-07
0.00230469	3.97e-05	-2.87e-05	2.63e-06	1.01e-05
0.00232422	3.38e-05	-4.38e-05	1.68e-05	7.4e-06
0.00234375	-2.02e-06	3.3e-05	1.69e-05	-1.12e-05
0.00236328	9.66e-06	2.56e-05	-9.1e-06	-2.93e-05
0.00238281	-5.22e-07	-1.02e-05	7.48e-06	-1.1e-05
0.00240234	2.54e-05	3.32e-05	1.54e-05	-2.56e-05
0.00242187	3.11e-05	-9.43e-05	-1.47e-06	9.31e-06
0.00244141	3.28e-06	-2.74e-07	3.06e-06	5.47e-06
0.00246094	1.3e-05	0.000121322	-6.9e-06	-1.21e-05
0.00248047	4.3e-06	8.11e-05	1.27e-05	-2.97e-05
0.0025	2.38e-05	-4.36e-05	1.22e-05	-4.85e-06
0.00251953	1.4e-05	-0.00012588	-1.03e-06	2.15e-05
0.00253906	-5.07e-06	-3.27e-05	2.09e-05	-2.27e-05
0.00255859	4.98e-07	0.000121773	-1.68e-05	-1.74e-05
0.00257813	9.05e-06	2.1e-05	2.12e-06	3.05e-05
0.00259766	8.97e-06	-4.76e-05	2.1e-05	-2.78e-05
0.00261719	2.43e-05	-1.17e-06	1.75e-05	-2.44e-05
0.00263672	3.34e-06	1.44e-05	-5.62e-06	-4.21e-05
0.00265625	-5.48e-06	6.18e-05	-8.56e-06	-2.75e-05
0.00267578	1.52e-05	-2.85e-05	3.65e-07	1.42e-05
0.00269531	-3.24e-06	-1.07e-05	1.28e-05	9.21e-06
0.00271484	1.43e-05	6.37e-05	1.93e-05	-1.11e-05
0.00273437	4.01e-06	-3.7e-05	-4.54e-06	3.7e-05
0.00275391	-6.7e-06	-1.73e-06	-6.98e-06	-1.28e-05
0.00277344	-1.82e-06	8.57e-06	3.39e-05	1.03e-06
0.00279297	-5.65e-06	-3.01e-05	1.21e-05	-3.67e-05
0.0028125	1.82e-05	6.54e-05	-2.16e-06	-3.66e-05
0.00283203	1.13e-05	-1.18e-06	2.55e-06	-1.76e-05
0.00285156	4.87e-06	-2.61e-05	1.51e-05	-2.93e-05
0.00287109	-1.2e-05	5.13e-05	-5.64e-06	-9.25e-06
0.00289062	-1.27e-05	3.35e-06	-8.69e-06	3.38e-05
0.00291016	1.48e-05	1.62e-05	1.09e-05	4.16e-06
0.00292969	3.24e-05	-2.39e-05	1.12e-06	-9.34e-07
0.00294922	-1.33e-05	-7.73e-05	7.85e-06	-9.23e-06
0.00296875	-2.42e-05	4.86e-05	-5.71e-08	-2.53e-05
0.00298828	9.05e-07	1.5e-05	2.08e-05	2.14e-05
0.00300781	1.54e-05	-3.01e-05	1.85e-06	-1.22e-05
0.00302734	3.2e-05	5.41e-05	-2.35e-05	-6.3e-05
0.00304688	-1.3e-05	2.21e-06	2.59e-05	-1.55e-05
0.00306641	-1.09e-08	-3.39e-05	2.78e-05	2.51e-05
0.00308594	1.1e-05	-2.25e-07	-5.03e-06	-1.11e-05
0.00310547	7.8e-06	8.99e-06	-4.72e-06	-4.29e-05
0.003125	2.42e-05	4.02e-05	1.1e-05	-6.85e-06
0.00314453	1.04e-05	-3.49e-05	1.91e-05	6.32e-06
0.00316406	-1.46e-06	-1.55e-05	-5.38e-06	1.79e-05
0.00318359	8.64e-06	-1.5e-05	-1.1e-05	-3.15e-05
0.00320312	1.59e-05	-2.34e-06	2.34e-05	-8.84e-06
0.00322266	1.78e-05	5.86e-05	2.24e-05	2.81e-06
0.00324219	2.02e-05	9.78e-06	-2.13e-05	-1.33e-05
0.00326172	9.94e-06	7.71e-06	1.8e-05	-1.9e-05
0.00328125	2.32e-06	1.77e-05	3.43e-05	2.57e-06
0.00330078	6.55e-06	-5.43e-05	-2.46e-05	1.78e-05
0.00332031	9.23e-06	6.87e-05	-2.61e-06	2.45e-05
0.00333984	2.91e-05	4.92e-06	1.66e-05	-3.48e-05
0.00335937	2.3e-06	-9.67e-05	8.22e-06	-5.11e-05
0.00337891	3.77e-05	4.88e-05	9.92e-06	7.41e-06
0.00339844	2.41e-05	1.66e-05	6.88e-06	3.13e-06
0.00341797	2.37e-06	-5.14e-06	1.2e-05	2.66e-06
0.0034375	4.86e-06	4.93e-05	3.05e-05	-2.06e-06
0.00345703	3.24e-05	3.62e-05	3.96e-06	9.11e-06
0.00347656	2.65e-05	2.55e-05	-7.12e-06	3.61e-05
0.00349609	3.13e-05	-5.06e-05	-1.3e-05	1.45e-05
0.00351563	1.04e-05	-8.6e-06	3.87e-06	-4.74e-05
0.00353516	2.59e-05	3.36e-05	2.2e-05	-2.91e-05
0.00355469	2.18e-05	-5.07e-06	1.4e-06	-8.81e-06
0.00357422	1.08e-05	-3.54e-05	1.85e-06	-1.35e-05
0.00359375	3.05e-05	4.8e-05	1.11e-05	3.64e-05
0.00361328	9.68e-06	-1.17e-05	-5.84e-06	-4.83e-05
0.00363281	3.68e-05	8.87e-06	2.13e-05	-2.94e-05
0.00365234	2.08e-05	7.7e-05	3.34e-05	3.34e-05
0.00367187	1.39e-05	-2.93e-05	-1.51e-05	-1.14e-05
0.00369141	2.12e-05	-3.86e-05	5.97e-06	1.05e-05
0.00371094	-6.49e-06	-3.64e-06	-1.65e-05	-2.57e-05
0.00373047	1.84e-05	3.69e-05	1.57e-05	-2.04e-05
0.00375	2.02e-05	1.55e-05	1.79e-05	2.86e-05
0.00376953	1.92e-05	-2.14e-05	6.06e-06	-2.21e-05
0.00378906	2.31e-05	-7.34e-06	-1.16e-05	-2.44e-05
0.00380859	-9.41e-07	7.87e-07	9.12e-06	-3.16e-05
0.00382812	-4.56e-06	2.01e-05	1.53e-05	-5.85e-05
0.00384766	1.75e-05	1.32e-05	7.67e-06	-9.3e-06
0.00386719	8.78e-06	5.42e-06	1.65e-05	2.98e-05
0.00388672	1.55e-05	4.36e-05	1.51e-05	7.8e-06
0.00390625	1.59e-05	6.9e-06	-3.61e-06	-4.02e-05
0.00392578	-7.44e-06	-5.29e-05	5.34e-06	-2.88e-05
0.00394531	-2.82e-06	-4.28e-05	3.07e-05	5.48e-05
0.00396484	2.15e-05	3.5e-06	-3.72e-05	-8.97e-06
0.00398438	2.32e-05	8.68e-05	-6.84e-06	-4.22e-05
0.00400391	1.04e-05	4.31e-05	4.41e-05	-4.5e-05
0.00402344	-4.76e-06	-0.000116254	-1.03e-05	-2.99e-05
0.00404297	1.8e-05	-2.95e-05	8.75e-06	-9.24e-06
0.0040625	1.72e-05	6.47e-05	8.29e-06	1.55e-05
0.00408203	2.35e-05	1.33e-05	2.27e-05	3.82e-05
0.00410156	-1.38e-05	-1.45e-05	2.56e-05	-6.16e-06
0.00412109	-2.19e-06	-4.33e-05	-3.28e-06	-1.86e-05
0.00414063	6.73e-06	1.67e-06	-9.18e-06	-1.14e-05
0.00416016	4.01e-05	2.77e-05	8.52e-07	-3.49e-06
0.00417969	1.04e-05	-2.61e-05	-1.82e-06	-3.79e-05
0.00419922	-1.85e-05	1.96e-05	3.14e-05	-2.9e-05
0.00421875	2.18e-05	1.78e-05	-5.11e-06	1.87e-05
0.00423828	1.26e-05	-4.17e-05	-2.86e-05	-2.84e-05
0.00425781	1.88e-05	9.27e-06	2.55e-05	7.08e-06
0.00427734	1.58e-05	-7.31e-06	2.67e-05	-3.97e-06
0.00429688	9.38e-06	3.53e-05	1.9e-05	2.69e-06
0.00431641	-9.31e-06	6.64e-05	7.28e-06	1.51e-05
0.00433594	1.35e-05	-8.28e-05	-2.97e-05	8.23e-06
0.00435547	3.7e-05	-0.000112069	-1.35e-05	-1.79e-05
0.004375	6.43e-06	3.18e-05	4.87e-05	-2.07e-05
0.00439453	-1.93e-06	0.000144121	-1.47e-06	-1.61e-05
0.00441406	2.03e-05	6.38e-06	-3.54e-05	-9.64e-06
0.00443359	2.38e-05	-0.000103687	1.79e-05	-4.12e-05
0.00445312	3.04e-05	-1.2e-05	2.6e-05	-1.54e-05
0.00447266	2.26e-05	0.000104024	2.73e-05	-9.73e-06
0.00449219	2.74e-05	2.52e-05	-6.98e-06	5.21e-07
0.00451172	3.22e-06	-4.5e-05	1.67e-05	1.57e-05
0.00453125	2.83e-05	-7.94e-05	1.63e-06	6.61e-07
0.00455078	3.17e-05	-2.64e-05	-1.34e-05	-1.1e-05
0.00457031	2.27e-05	0.000106066	1.89e-05	-3.08e-05
0.00458984	8.88e-06	5.1e-05	1.08e-05	-3.06e-06
0.00460937	2.24e-05	-5.61e-05	-5.63e-06	5.08e-06
0.00462891	2.45e-05	-3.57e-05	1.33e-05	-2.26e-05
0.00464844	1.81e-05	4.5e-05	3.35e-05	-6.88e-06
0.00466797	2.11e-05	5.6e-06	1.3e-05	2.85e-05
0.0046875	2.01e-05	-1.36e-05	1.76e-05	7.44e-06
0.00470703	2.48e-05	4.43e-05	-2.73e-05	-1.46e-05
0.00472656	2.16e-05	-1.82e-05	1.16e-05	-3.6e-05
0.00474609	8.17e-06	-7.63e-05	4.26e-05	-6.73e-06
0.00476562	1.97e-05	1.33e-05	-6.11e-06	3.53e-06
0.00478516	4.08e-05	6.77e-05	-2.59e-05	-2.25e-05
0.00480469	1.52e-05	2.13e-05	5.37e-07	2.69e-05
0.00482422	2.74e-06	-2.55e-05	3.74e-05	-4.42e-05
0.00484375	2.6e-05	-2.87e-05	1.42e-05	1.14e-05
0.00486328	3.01e-05	2.37e-05	-7.37e-06	1.45e-05
0.00488281	2.19e-05	1.14e-05	2.88e-05	-3.42e-05
0.00490234	2.54e-05	-8.76e-06	2.12e-05	-3.73e-06
0.00492188	-2.31e-06	-1.77e-05	-3.83e-06	-1.74e-05
0.00494141	1.43e-05	-4.63e-06	2.78e-05	5.93e-06
0.00496094	2.31e-05	5.74e-05	-1.25e-06	3.26e-06
0.00498047	1.54e-05	-1.02e-05	-8.22e-08	1.89e-06
0.005	-7.09e-06	-1.35e-05	4.68e-06	-2.21e-05
0.00501953	1.29e-06	1.89e-05	-6.63e-06	2.16e-05
0.00503906	1.58e-05	-8.58e-06	-1.86e-06	-3.31e-05
0.00505859	2.62e-05	7.37e-06	2.53e-05	-8.04e-06
0.00507813	4.13e-06	-3.24e-07	1.72e-06	-2.42e-05
0.00509766	1.01e-07	-4.12e-07	2.08e-05	-8.73e-07
0.00511719	8.78e-06	-2.94e-05	2.03e-05	-7.06e-06
0.00513672	2.27e-05	3.2e-05	-1.1e-05	-2.75e-05
0.00515625	2.06e-05	3.28e-05	8.61e-06	-5.97e-06
0.00517578	-1.12e-05	-5.41e-05	-1.27e-06	-3.79e-05
0.00519531	1.09e-05	4.31e-06	-7.35e-06	-3.15e-05
0.00521484	2.27e-05	8.43e-05	1.48e-05	1.51e-05
0.00523438	2.11e-05	-4.44e-05	-1.03e-05	-2.47e-05
0.00525391	1.98e-05	-6.76e-05	-5.4e-06	4.67e-05
0.00527344	9.68e-06	4.02e-05	3.6e-05	-4.79e-06
0.00529297	2.07e-05	7.08e-05	3.17e-06	-3.21e-05
0.0053125	8.03e-06	-1.94e-05	7.92e-06	-1.46e-06
0.00533203	1.72e-06	-6.92e-05	3.49e-06	-4.03e-05
0.00535156	8.26e-06	1.19e-05	-1.06e-05	2.5e-06
0.00537109	3.23e-05	4.75e-05	1.17e-05	3.39e-06
0.00539062	2.31e-05	1.35e-06	1.25e-05	-2.13e-05
0.00541016	4.9e-06	-2.6e-05	9.33e-06	-1.27e-05
0.00542969	8.93e-06	-5.51e-05	1.04e-05	-1.7e-06
0.00544922	-1.25e-05	1.35e-05	-1.07e-05	1.99e-05
0.00546875	5.87e-05	5.95e-05	1.88e-06	1.82e-05
0.00548828	1.52e-05	2.21e-05	2.94e-05	1.31e-05
0.00550781	2.24e-06	-8.16e-06	9.26e-06	2.27e-05
0.00552734	2.33e-05	-8.47e-05	-2.31e-05	-1.48e-05
0.00554687	2.28e-05	-5.35e-05	-1.05e-05	6.27e-06
0.00556641	2e-05	0.000105894	1.42e-05	-2.1e-05
0.00558594	2.54e-05	4.48e-05	2.82e-05	-1.66e-05
0.00560547	1.48e-05	-6.98e-05	-1.09e-05	2.5e-05
0.005625	2.22e-05	-5.74e-05	-7.71e-06	-3.46e-05
0.00564453	5.89e-06	3.91e-05	3.12e-05	-1.34e-05
0.00566406	2.59e-05	3.39e-05	1.61e-05	2.13e-05
0.00568359	1.92e-05	-3.77e-05	2e-05	-9.71e-06
0.00570312	1.74e-05	2.73e-05	6.37e-06	-2.88e-07
0.00572266	-2.27e-06	1.46e-05	1.4e-06	4.84e-05
0.00574219	1.04e-05	-8.1e-05	3.51e-05	-1.9e-05
0.00576172	4.82e-05	1.52e-05	-6.78e-06	-9.91e-06
0.00578125	3.16e-05	8.95e-05	-4e-06	-9.14e-06
0.00580078	4.32e-06	-4.3e-05	8.22e-06	2.1e-05
0.00582031	-3.9e-06	-4.7e-06	1.52e-05	-1.58e-05
0.00583984	2.21e-05	-5.72e-06	1.14e-06	-3.28e-05
0.00585938	3.29e-05	7.92e-06	8.45e-06	-3.36e-05
0.00587891	2.39e-05	3.07e-05	1.06e-05	-3.87e-05
0.00589844	1.32e-06	4.06e-05	9.26e-06	-1.73e-05
0.00591797	2.24e-05	-1.91e-05	2.68e-06	4.25e-05
0.0059375	7.97e-06	-7.43e-05	3.87e-05	1.28e-05
0.00595703	1.67e-05	-1.33e-05	2.18e-05	-2.6e-05
0.00597656	1.65e-05	6.71e-05	-6.86e-06	4.78e-06
0.00599609	2.84e-05	1.17e-05	-6.64e-06	2.03e-05
0.00601563	8.32e-06	2.28e-06	2.32e-06	1.55e-05
0.00603516	4.58e-06	-3.09e-05	1.67e-05	-3.11e-05
0.00605469	8.5e-06	-4.73e-05	-2.43e-05	-5.64e-05
0.00607422	1.69e-05	7.05e-05	-2.51e-05	1.56e-05
0.00609375	1.82e-05	1.87e-05	3.21e-05	-3.65e-05
0.00611328	-2.44e-06	-3.95e-05	2.84e-06	-1.5e-06
0.00613281	-1.39e-05	-2.78e-07	-1.62e-05	-1.3e-05
0.00615234	2.68e-05	-3.33e-05	2.35e-05	-1.69e-05
0.00617188	3.91e-05	2.67e-05	-1.32e-05	-1.3e-05
0.00619141	-5.12e-06	5.61e-05	3.38e-06	1.26e-05
0.00621094	-2.02e-05	-1.62e-05	2.18e-05	2.66e-05
0.00623047	2.37e-06	-1.39e-05	-1.17e-05	-2.91e-05
0.00625	2.22e-05	-5.27e-05	5.03e-06	2.74e-05
0.00626953	1.04e-05	2.92e-05	-1.18e-05	8.91e-06
0.00628906	2.94e-07	0.00011436	-7.25e-06	-4.1e-05
0.00630859	-8.11e-06	-5.8e-05	2.35e-05	-2.68e-05
0.00632813	4.93e-06	-4.31e-05	1.62e-06	1.01e-05
0.00634766	9.97e-06	1.82e-05	-7.32e-06	4.91e-06
0.00636719	2e-05	-1.04e-05	-1.41e-05	-4.55e-05
0.00638672	8.96e-06	-1.12e-05	-1.01e-05	-3.93e-05
0.00640625	-2.1e-06	2.06e-05	4.6e-07	-4.88e-06
0.00642578	5.96e-06	2.01e-05	3.88e-05	1.35e-05
0.00644531	-5.8e-07	3.63e-06	-1.92e-05	3.95e-05
0.00646484	1.28e-05	-3.34e-05	-4.94e-06	3.77e-05
0.00648437	2.12e-05	-1.51e-05	-2.79e-06	-4.6e-05
0.00650391	4.27e-06	2.9e-05	2.85e-05	-6.06e-05
0.00652344	7.95e-06	-2.8e-06	2.02e-05	5.99e-05
0.00654297	7.93e-06	-5.4e-06	-1.85e-05	3.75e-05
0.0065625	3.47e-05	-2.71e-05	-2.47e-05	-2.85e-05
0.00658203	1.47e-05	-1.14e-05	1.76e-05	-5.36e-05
0.00660156	1.7e-05	5.4e-05	1.58e-05	-4.79e-05
0.00662109	-6.05e-06	-7.51e-07	1.29e-05	-2.01e-05
0.00664062	3.13e-05	-3.28e-05	-8.13e-06	3.54e-05
0.00666016	2.01e-05	-8.63e-06	7.63e-06	2.92e-05
0.00667969	2.61e-05	3.06e-05	1.43e-05	-3.15e-05
0.00669922	3.17e-05	1.75e-06	1.26e-05	-2.12e-05
0.00671875	-1.57e-06	-1.57e-05	1.49e-05	-3.71e-06
0.00673828	2.24e-05	1.17e-05	-7.22e-07	2.02e-05
0.00675781	3.78e-05	-1.9e-05	1.27e-05	2.42e-05
0.00677734	2.8e-05	-2.48e-05	1.86e-05	1.6e-05
0.00679687	8.44e-06	5.5e-05	-3.82e-06	-1.93e-05
0.00681641	1.38e-05	-7.55e-06	-1.02e-05	-1.18e-05
0.00683594	4.92e-05	-1.45e-05	2.93e-05	-7.96e-06
0.00685547	7.92e-06	3.05e-05	1.56e-05	-2.61e-08
0.006875	1.27e-05	-2.36e-05	-1.69e-05	2.29e-05
0.00689453	2.87e-05	-2.91e-06	2.48e-05	1.07e-05
0.00691406	1.94e-05	-2.39e-06	1.59e-05	-3.31e-06
0.00693359	1.75e-05	2.81e-05	-7.27e-06	5.42e-06
0.00695313	3.18e-05	9.84e-06	6.07e-06	-2.21e-05
0.00697266	6.74e-06	-4.67e-05	-8.8e-06	1.03e-05
0.00699219	2.15e-05	-1.86e-05	2.42e-05	4.77e-05
0.00701172	2.74e-05	0.000109533	-2.21e-06	-5.08e-06
0.00703125	5.14e-05	-1.73e-05	-1.53e-05	-3.07e-05
0.00705078	2.23e-05	-5.55e-05	2.06e-05	-3.86e-05
0.00707031	1.52e-05	-2.21e-05	3.33e-06	6.85e-05
0.00708984	3.14e-05	2.7e-05	4.42e-06	4.06e-05
0.00710938	3.57e-05	5.86e-05	4.42e-05	-5.74e-05
0.00712891	2.94e-05	1.32e-07	-1.36e-05	-2.34e-05
0.00714844	1.35e-05	-3.25e-05	-4.47e-06	-1.03e-05
0.00716797	2.89e-05	1.34e-05	1.99e-05	-1.11e-05
0.0071875	4.58e-05	5.12e-05	2.31e-05	2.82e-05
0.00720703	1.9e-05	-2.71e-05	-1.4e-05	1.67e-06
0.00722656	1.75e-06	-5.24e-06	4.06e-06	-8.5e-06
0.00724609	2.41e-05	1.16e-05	2.96e-05	-4.15e-05
0.00726563	2.54e-05	2.25e-05	-2.32e-05	3.86e-05
0.00728516	2.74e-05	2.86e-05	-9.86e-06	5.96e-05
0.00730469	3.11e-06	-3.33e-05	2.38e-05	8.6e-07
0.00732422	4.12e-06	-4.04e-06	3.48e-06	-3.72e-05
0.00734375	2.93e-05	3.12e-05	-8.87e-06	-3.52e-05
0.00736328	1.97e-05	-6.73e-06	2.92e-05	1.96e-05
0.00738281	1.64e-05	3.71e-05	-3.28e-05	1.7e-05
0.00740234	1.3e-05	-2.42e-05	-5.74e-06	-7.67e-06
0.00742187	1.42e-05	-3.87e-05	2.84e-05	-5.3e-05
0.00744141	2.27e-05	6.02e-05	1.41e-05	-4.44e-06
0.00746094	3.18e-05	2.93e-05	-2.13e-05	2.74e-05
0.00748047	-5.03e-08	-8.68e-05	-2.82e-05	1.93e-05
0.0075	8.49e-06	2.24e-05	4.26e-05	4.19e-05
0.00751953	1.46e-05	6.42e-05	-1.8e-06	-1.43e-05
0.00753906	2.78e-05	-4.1e-05	-2.45e-05	1.52e-05
0.00755859	2.31e-05	-1.44e-05	1.49e-05	3.31e-05
0.00757812	1.47e-06	2.88e-05	1.64e-05	-2.95e-05
0.00759766	1.28e-05	-3.25e-05	-3.19e-06	-1.83e-05
0.00761719	7.3e-06	-3.06e-05	1.25e-05	2.52e-06
0.00763672	1.64e-05	1.75e-05	1.1e-05	-4.25e-05
0.00765625	2e-05	2.1e-05	-1.52e-05	-1.76e-05
0.00767578	1.8e-05	5.37e-07	1.2e-05	9.9e-06
0.00769531	1.39e-05	1.29e-05	-1.2e-05	-4.66e-05
0.00771484	1.13e-05	-5.53e-05	1.16e-05	5.97e-05
0.00773437	1.42e-05	-2.42e-05	-3.74e-05	6.61e-05
0.00775391	1.84e-05	3.81e-05	-1.62e-05	-8.2e-06
0.00777344	2.38e-05	2.55e-05	3.35e-05	-9.83e-06
0.00779297	1.68e-05	-3.77e-05	2.37e-05	-2.1e-05
0.0078125	1.52e-05	-3.97e-05	-1.49e-05	-6.52e-06
0.00783203	1.3e-05	5.23e-05	-1.02e-07	3.04e-05
0.00785156	2.07e-05	9.96e-06	1.86e-05	-1.84e-05
0.00787109	2.28e-05	-6.36e-05	1.23e-05	-4.78e-05
0.00789063	1e-05	1.36e-05	1.72e-05	-5.65e-05
0.00791016	3.24e-05	7.67e-05	2.28e-06	-5.25e-06
0.00792969	6.75e-06	-2.59e-05	-2.36e-05	6.54e-05
0.00794922	6.21e-06	-6.19e-05	-1.98e-05	-1.82e-05
0.00796875	3.63e-05	-3.7e-05	4.63e-05	2.53e-06
0.00798828	1.47e-05	7.53e-05	-2.22e-06	2.3e-05
0.00800781	6.71e-06	4.81e-05	-2.32e-05	1.18e-05
0.00802734	6.58e-06	-0.000101943	-1.21e-05	1.41e-05
0.00804688	3.66e-05	-6.5e-05	2.98e-05	-1.24e-05
0.00806641	3.37e-05	0.000110785	2.79e-05	-4.95e-05
0.00808594	2.66e-06	7.84e-05	6.94e-06	-4.16e-06
0.00810547	8.38e-07	-0.000143359	-1.42e-05	2.94e-05
0.008125	3.19e-05	-6.02e-05	-4.84e-06	6.69e-06
0.00814453	4.33e-05	9.09e-05	2.33e-05	-2.29e-05
0.00816406	2.07e-05	-9.8e-06	2.44e-05	-6.65e-05
0.00818359	9.76e-06	-3.97e-05	-8.4e-06	2e-05
0.00820313	7.77e-06	3.72e-05	-2.61e-05	3.9e-05
0.00822266	3.89e-05	-7.12e-06	-1.97e-05	7.38e-06
0.00824219	2.89e-05	-9.72e-05	3.04e-05	-2.13e-05
0.00826172	1.53e-05	5.76e-06	8.02e-06	-6.72e-06
0.00828125	1.42e-05	8.63e-05	-4.41e-06	3.4e-05
0.00830078	1.88e-05	3.07e-05	-3.19e-06	1.09e-05
0.00832031	2.01e-05	-1.18e-05	-7.66e-06	-2.76e-05
0.00833984	3.03e-05	-7.24e-05	1.02e-05	-2.21e-05
0.00835938	2.65e-05	-1.91e-05	3.87e-05	-3.75e-05
0.00837891	2.89e-05	2.33e-05	-1.59e-05	-3.11e-05
0.00839844	1.39e-05	9.91e-05	-4.21e-05	2.51e-05
0.00841797	2.38e-07	-6.28e-06	4.55e-06	-6.44e-06
0.0084375	2.7e-05	-0.000116985	2.01e-05	-1.78e-06
0.00845703	3.81e-05	-3.08e-06	-9.03e-06	3.7e-06
0.00847656	1.85e-05	0.000120218	-3.3e-05	1.3e-05
0.00849609	-1.16e-06	-2.04e-06	-2.01e-05	2.51e-05
0.00851563	-5.34e-06	-1.6e-05	3.12e-05	-2.47e-05
0.00853516	4.24e-05	-4.93e-05	2.19e-05	-3.5e-05
0.00855469	4.47e-05	-2.58e-05	7.49e-06	1.54e-05
0.00857422	1.67e-05	8.98e-05	-2.13e-05	-1.17e-05
0.00859375	-1.61e-05	5.05e-05	-9.54e-06	1.52e-05
0.00861328	2.71e-05	-7.32e-05	1.95e-05	-1.67e-05
0.00863281	2.99e-05	-4.82e-05	9.57e-06	-5.01e-06
0.00865234	3.5e-05	6.17e-05	-2.85e-05	2e-05
0.00867188	1.55e-05	5.98e-05	-1.62e-05	-1.32e-05
0.00869141	-8.85e-06	-7.14e-05	4.5e-06	-6.14e-06
0.00871094	1.27e-05	3.1e-05	1.83e-05	3.99e-05
0.00873047	2.86e-05	7.89e-05	8.53e-06	-2.54e-05
0.00875	2.46e-05	-7.72e-05	-3.52e-05	-2.84e-05
0.00876953	4.38e-06	-6.83e-05	6.58e-06	-8.49e-06
0.00878906	-6.27e-06	6.71e-05	3.07e-05	-2.6e-05
0.00880859	1.19e-05	5.87e-05	-7.37e-06	1.77e-05
0.00882812	1.76e-05	4.03e-06	-2.03e-06	3e-05
0.00884766	2.92e-05	-7.79e-05	-4.43e-06	-3.09e-05
0.00886719	1.25e-05	-2.1e-05	-1.36e-05	1.89e-05
0.00888672	-3.61e-06	7.28e-05	2.99e-05	1.8e-05
0.00890625	-2.16e-06	1.24e-05	1.82e-05	-4.52e-05
0.00892578	2.54e-05	-4.2e-05	-1.13e-05	4.84e-06
0.00894531	2.69e-05	-2.88e-05	-3.56e-05	1.27e-05
0.00896484	1.96e-05	5.41e-06	9.92e-07	-4.41e-05
0.00898437	-2.1e-05	2.47e-05	3.98e-05	1.21e-06
0.00900391	7.62e-06	-5.83e-07	1.56e-06	-1.18e-05
0.00902344	3.37e-05	-9.61e-06	-3.62e-05	1.16e-05
0.00904297	3.47e-05	-1.67e-05	5.34e-06	-8.52e-06
0.0090625	1.49e-05	-5.47e-06	1.25e-05	-1.65e-05
0.00908203	8.15e-06	5.63e-05	9.14e-06	3.26e-05
0.00910156	8.78e-06	2.21e-05	3.82e-05	-4.08e-07
0.00912109	3.58e-05	-5.26e-05	-2.91e-05	-1.87e-05
0.00914062	3.76e-05	-9.38e-06	-1.93e-05	1.86e-06
0.00916016	1.87e-05	1.03e-05	3.43e-05	-8.29e-06
0.00917969	1.7e-05	1.6e-05	-8.51e-06	-1.18e-05
0.00919922	1.59e-05	-5.24e-05	-9.06e-06	1.56e-05
0.00921875	3.48e-05	2.5e-05	3.75e-06	-1.39e-05
0.00923828	4.5e-05	3.41e-05	-1.42e-05	-2.12e-05
0.00925781	2.72e-05	-5.75e-05	9.96e-06	2.05e-05
0.00927734	3.34e-06	2.88e-05	9.93e-06	-1.86e-06
0.00929687	1.25e-05	5.82e-05	4.73e-06	3.11e-05
0.00931641	2.89e-05	-7.76e-05	3.24e-07	-1.73e-05
0.00933594	3.85e-05	-1.4e-05	-1.31e-06	-2.76e-05
0.00935547	2.2e-05	4.64e-05	2.66e-07	4.86e-05
0.009375	1.17e-05	-3.1e-05	2.17e-05	-2.08e-06
0.00939453	9.14e-06	5.04e-06	-4.08e-06	9.64e-06
0.00941406	3.88e-05	-2e-05	-6.84e-06	1.67e-05
0.00943359	3.9e-05	-1.07e-05	4.82e-06	-3.98e-06
0.00945312	1.73e-05	4.84e-05	-1.83e-05	6.55e-06
0.00947266	4.06e-06	2.78e-05	-7.1e-06	2.29e-05
0.00949219	1.21e-05	-2.36e-06	5.9e-06	-2.4e-05
0.00951172	4.58e-05	-2.87e-05	-2.34e-05	6.27e-06
0.00953125	3.17e-05	-3.96e-05	-1.41e-05	1.24e-05
0.00955078	3.2e-06	2.83e-05	1.33e-06	1.45e-05
0.00957031	7.75e-06	3.37e-05	1.2e-05	2.38e-05
0.00958984	2.56e-05	-1.86e-05	1.94e-06	-7.21e-05
0.00960937	3.46e-05	-2.99e-05	2.1e-05	1.35e-05
0.00962891	2.8e-05	3.29e-06	4.47e-06	6.94e-05
0.00964844	1.21e-05	3.46e-05	-5.2e-06	4.71e-05
0.00966797	1.59e-05	1.17e-05	-1.06e-05	8.72e-06
0.0096875	6.01e-06	-2.08e-06	-5e-07	-6.71e-05
0.00970703	1.94e-05	-3.05e-06	1.57e-05	-2.14e-05
0.00972656	3.49e-05	2.5e-05	-2.08e-06	6.46e-05
0.00974609	1.85e-05	-6.44e-06	-3.04e-05	1.94e-06
0.00976562	7.41e-06	-1.37e-05	1.49e-05	2.15e-07
0.00978516	1.71e-05	-1.35e-05	2.42e-05	-1.04e-05
0.00980469	5.74e-06	-1.56e-05	-1.59e-05	2.15e-06
0.00982422	3.44e-05	3.58e-05	2.03e-05	2.16e-05
0.00984375	2.71e-05	6.45e-05	4.96e-06	6.13e-05
0.00986328	6.44e-06	-9.9e-06	-2.45e-05	-3.5e-06
0.00988281	3.94e-06	-3.5e-05	9.95e-06	-2.51e-05
0.00990234	4.96e-06	1.31e-06	2.82e-05	-1.59e-06
0.00992188	2.39e-05	1.81e-05	6.46e-06	2.08e-05
0.00994141	1.33e-05	7.33e-06	1.93e-06	5e-05
0.00996094	2.3e-05	1.28e-05	-1.65e-05	-1.03e-06
0.00998047	5.07e-06	3.6e-06	-1.2e-05	-2.96e-05
0.01	1.57e-05	-2.68e-05	-1.63e-06	-2.19e-05
0.0100195	2.15e-05	1.14e-05	-1.72e-05	6.78e-06
0.0100391	1.98e-05	4.43e-05	2.58e-05	5.58e-05
0.0100586	2.4e-05	-9.92e-06	-6.28e-06	-1.67e-05
0.0100781	-7.16e-06	-4.23e-06	9.67e-06	-4.17e-05
0.0100977	2.65e-05	1.94e-05	1.62e-05	2.88e-05
0.0101172	1.01e-05	3.41e-05	-1.59e-05	2.54e-05
0.0101367	8.57e-06	-7.12e-06	5.24e-06	2.26e-05
0.0101563	1.34e-05	-4.62e-05	1.11e-05	1.15e-05
0.0101758	3.16e-05	3.67e-06	-1.73e-05	-8.87e-06
0.0101953	1.14e-06	1.06e-06	-2.12e-05	-4.38e-05
0.0102148	1.55e-05	3.01e-05	9.49e-06	3.22e-05
0.0102344	1.77e-05	6.77e-06	-6.21e-06	-8.15e-06
0.0102539	1.97e-05	-2.26e-05	-1.43e-05	-9.31e-06
0.0102734	4.4e-06	3.45e-05	2.58e-06	-3.66e-06
0.010293	1.78e-05	2.62e-05	1.58e-05	3.51e-05
0.0103125	2.7e-05	-7.4e-05	-9.2e-06	3.88e-05
0.010332	1.32e-05	2.89e-05	-2.79e-05	-1.57e-05
0.0103516	2.14e-05	5.4e-05	1.48e-05	6.95e-06
0.0103711	3.47e-05	-3.28e-05	3.24e-05	1.4e-05
0.0103906	2.98e-05	-4.54e-05	-1.55e-05	-2.8e-05
0.0104102	1.54e-06	2.36e-05	-1.51e-05	-8.16e-06
0.0104297	4.17e-06	-1.11e-05	5.72e-06	-9.65e-05
0.0104492	2.75e-05	1.84e-05	-1.6e-05	-5.71e-06
0.0104688	2.09e-05	1.6e-05	1.37e-05	5.32e-05
0.0104883	2.49e-05	-5.45e-08	-2.78e-06	3.52e-05
0.0105078	9.02e-06	-1.3e-05	-3.83e-05	2.93e-05
0.0105273	1.49e-05	1.69e-05	-1.25e-05	1.89e-06
0.0105469	2.69e-05	1.74e-05	2.94e-05	4.17e-06
0.0105664	2.98e-05	-8.48e-05	-2.02e-05	1.79e-06
0.0105859	3.87e-05	2.48e-06	-4.52e-07	-8.11e-06
0.0106055	2.79e-05	0.0001	3.18e-06	-3.67e-05
0.010625	1.02e-05	-1.65e-05	2.25e-06	-9.38e-06
0.0106445	2.62e-05	-4.92e-05	1.41e-05	-3.38e-05
0.0106641	2.51e-05	-8.64e-06	-1.49e-05	2.31e-05
0.0106836	2.58e-05	2.29e-06	5.15e-06	2.81e-05
0.0107031	3.8e-05	2.71e-05	-4.5e-06	-1.02e-05
0.0107227	2.02e-05	4.01e-05	-3.65e-05	2.77e-05
0.0107422	2.73e-05	-4.94e-05	1.39e-05	1.61e-05
0.0107617	3.61e-05	-3e-05	-6.07e-06	-3.16e-05
0.0107812	3.69e-05	2.84e-05	-1.18e-05	2.44e-05
0.0108008	1.68e-05	2.54e-05	3.26e-06	4.08e-05
0.0108203	2.81e-05	-4.15e-05	-4.25e-06	-2.89e-05
0.0108398	1.92e-05	-4.4e-05	2.3e-05	5.88e-06
0.0108594	3.75e-05	5.02e-05	1.58e-05	1.31e-05
0.0108789	4.39e-05	7.25e-05	-3.13e-05	-1.59e-05
0.0108984	1.49e-05	-6.89e-06	-6.32e-06	4.46e-05
0.010918	2.63e-05	-3.45e-05	1.55e-05	-2.34e-05
0.0109375	2.07e-05	-1.46e-05	-1.62e-05	-1.23e-05
0.010957	2.52e-05	-1.22e-05	1.66e-05	5.79e-05
0.0109766	2.05e-05	2.5e-05	-2.6e-05	-3.69e-05
0.0109961	3.6e-05	3.04e-05	-2.07e-05	4.83e-05
0.0110156	2.4e-05	4.04e-05	8.76e-06	-9.89e-06
0.0110352	3.48e-06	-2.57e-05	3.45e-06	-4.27e-05
0.0110547	3.24e-05	-3.62e-05	2.51e-05	7.64e-05
0.0110742	1.58e-05	-2.73e-05	-3.12e-05	-3.19e-05
0.0110937	2.83e-05	4.53e-05	-2.42e-05	-1.23e-05
0.0111133	1.64e-05	9.1e-05	1.51e-05	6.63e-05
0.0111328	7.61e-06	-6.79e-05	1.85e-06	-1.12e-06
0.0111523	2.02e-05	-1.96e-05	1.16e-05	3.13e-05
0.0111719	2.47e-05	4.82e-05	-1.18e-05	-3.27e-06
0.0111914	2.63e-05	1.94e-05	-4.34e-05	-5.84e-05
0.0112109	5.37e-06	-3.92e-05	2.6e-05	2.13e-05
0.0112305	-2.76e-06	-5.69e-06	1.97e-05	2.02e-05
0.01125	2.48e-05	4.83e-05	-1.81e-05	-6.85e-06
0.0112695	2.88e-05	3.44e-05	-2.65e-05	1.82e-05
0.0112891	1.02e-05	-7.01e-05	-1.92e-05	-1.27e-05
0.0113086	1.97e-05	-1.67e-05	4.42e-05	6.77e-05
0.0113281	1.23e-05	8.82e-05	1.17e-05	6.22e-05
0.0113477	2.77e-06	-3.7e-05	-5.01e-05	-5.35e-05
0.0113672	2.47e-05	-4.92e-05	-7.73e-06	5.79e-07
0.0113867	2.17e-05	3.4e-05	1.63e-05	-4.92e-06
0.0114062	1.69e-05	2.96e-05	-1.33e-06	1.55e-05
0.0114258	1.06e-05	-1.58e-06	4.58e-07	5.12e-05
0.0114453	9.94e-06	2.96e-05	1.12e-06	-4.23e-05
0.0114648	2.66e-05	-4.51e-05	-9.75e-06	-5.47e-05
0.0114844	1.22e-05	-1.86e-05	-7.64e-06	2.9e-05
0.0115039	1.22e-05	5.67e-05	-1.5e-06	1.24e-05
0.0115234	1.19e-05	4.27e-05	-1.41e-05	3.89e-05
0.011543	3.05e-05	-6.89e-05	-4.85e-05	5.7e-05
0.0115625	1.83e-05	-2.43e-05	5.02e-06	-3.42e-05
0.011582	2.78e-06	7.01e-05	4.09e-05	1.16e-05
0.0116016	1.87e-05	5.89e-06	-1.78e-05	5.13e-05
0.0116211	1.56e-05	-2.27e-05	8.61e-07	2.94e-05
0.0116406	2.42e-05	4.08e-06	9.6e-06	-1.28e-05
0.0116602	2.18e-05	-1.71e-06	-1.01e-06	-3.64e-05
0.0116797	5.4e-06	-1.82e-05	1.5e-05	1.49e-05
0.0116992	1.81e-05	5.57e-05	-7.9e-06	2.08e-05
0.0117188	2.49e-05	-2.08e-05	-2.25e-05	1.11e-05
0.0117383	1.69e-05	-3.79e-05	-2.48e-05	1.83e-05
0.0117578	6.84e-06	2.41e-05	8.6e-06	8e-07
0.0117773	1.64e-05	1.34e-05	1.13e-05	-5.05e-05
0.0117969	1.17e-05	-2.31e-05	-3.52e-05	4.88e-05
0.0118164	2.41e-05	1.02e-05	1.46e-05	6.21e-05
0.0118359	3.99e-05	1.11e-05	2.9e-05	-2.17e-05
0.0118555	2.58e-05	-8.6e-06	-2.46e-05	2.04e-05
0.011875	-7.44e-06	-4.41e-06	7.12e-06	6.16e-06
0.0118945	1.6e-05	2.01e-05	2.87e-05	-8.74e-06
0.0119141	4.04e-05	-1.97e-06	-1.22e-05	-6.93e-06
0.0119336	2.97e-05	-3.44e-05	-1.44e-05	3.63e-05
0.0119531	1.44e-05	-4.48e-06	8.66e-06	-1.98e-05
0.0119727	2.29e-05	1.54e-05	-1.71e-05	1.91e-05
0.0119922	2.76e-05	1.92e-05	-1.28e-05	-2.28e-06
0.0120117	2.06e-05	1.58e-05	7.48e-06	2.22e-05
0.0120313	2.71e-05	-1.42e-05	-7.73e-06	5.77e-05
0.0120508	3.35e-05	-1.27e-05	-5.17e-06	2.87e-05
0.0120703	1.68e-05	1.88e-05	2.56e-05	-5.32e-06
0.0120898	2.12e-05	4.61e-05	-8.86e-06	-1.05e-05
0.0121094	1.41e-05	-1.25e-05	-1.53e-05	3.68e-06
0.0121289	2.16e-05	-1.49e-05	1.47e-05	1.57e-05
0.0121484	1.69e-05	3.34e-05	-8.57e-06	2.81e-05
0.012168	1.63e-05	1.01e-05	-3.14e-05	-1.7e-06
0.0121875	2.28e-05	-3.4e-05	2.88e-05	-1.53e-05
0.012207	1.79e-05	4.17e-05	-7.47e-06	-1.56e-05
0.0122266	2.99e-05	5.61e-05	-1.09e-05	3.05e-05
0.0122461	1.86e-05	-4.29e-05	-2.44e-05	3.91e-05
0.0122656	1.35e-05	-1.54e-05	1.75e-05	-4.32e-05
0.0122852	1.3e-05	2.97e-05	9.26e-07	-1.77e-05
0.0123047	6.65e-06	5.94e-05	-3.06e-05	2.78e-05
0.0123242	3.51e-05	-8.35e-06	4.03e-06	8.01e-05
0.0123438	2.61e-05	-5.66e-05	2.06e-05	3.38e-05
0.0123633	1.77e-05	4.91e-05	-1.17e-05	-4.32e-05
0.0123828	7.18e-06	4.82e-05	3.08e-06	2.52e-05
0.0124023	-4.72e-06	-1.56e-05	1.1e-05	2.1e-05
0.0124219	3.17e-05	1.29e-06	-1.43e-05	-2.75e-05
0.0124414	1.41e-05	3.1e-05	-4e-06	-3.58e-06
0.0124609	1.24e-05	-1.55e-05	1.53e-05	1.02e-05
0.0124805	-4.87e-07	9.19e-06	-1.53e-05	-1.33e-05
0.0125	2.31e-05	2.68e-05	-1.87e-05	1.24e-05
0.0125195	2.91e-05	1.84e-05	2.34e-05	1.19e-05
0.0125391	1.46e-05	-2.84e-06	-7.06e-06	3.85e-05
0.0125586	2.88e-06	-4.43e-06	-1.69e-05	2.73e-05
0.0125781	9.27e-06	1.26e-05	1.41e-05	-1.66e-05
0.0125977	1.81e-05	3.18e-05	-9.04e-06	3.28e-05
0.0126172	2.32e-05	-7.38e-06	-3.37e-06	4e-05
0.0126367	1.67e-05	-2.81e-05	1.45e-05	-1.55e-05
0.0126563	1.72e-05	4.06e-05	-1.4e-06	-1.49e-05
0.0126758	-2.97e-06	1.3e-06	-8.04e-06	-3.32e-05
0.0126953	2.12e-05	2.55e-07	-2.35e-05	1.8e-05
0.0127148	3.25e-05	1.34e-05	2.57e-05	1.02e-05
0.0127344	3.85e-05	-4.92e-06	2.78e-05	-1.48e-05
0.0127539	2.12e-05	-3.38e-06	-2.62e-05	1.75e-05
0.0127734	4.63e-06	-3.99e-06	-1.97e-06	5.9e-05
0.012793	2.27e-05	-1.27e-05	-8.06e-06	-8.7e-06
0.0128125	2.29e-05	2.46e-05	-1.33e-05	7.86e-06
0.012832	1.3e-05	-1.41e-05	3.57e-06	1.07e-05
0.0128516	1.6e-05	-1.74e-05	1.65e-05	8.03e-06
0.0128711	3.12e-05	3.16e-05	1.25e-05	1.19e-05
0.0128906	-1.72e-06	1.35e-05	-3.59e-05	1.2e-05
0.0129102	1.18e-05	-2.82e-05	-4.93e-07	1.97e-05
0.0129297	1.94e-05	-2.4e-05	3.59e-05	1.14e-05
0.0129492	2.93e-05	-1.08e-06	-6.53e-06	-1.76e-05
0.0129687	1.03e-05	2.19e-05	-3.4e-05	-8.73e-07
0.0129883	1.17e-05	3.13e-05	1.78e-06	5.32e-06
0.0130078	1.81e-05	-2.12e-06	2.1e-05	-1.74e-05
0.0130273	2.09e-05	-6.49e-05	5.4e-07	2.94e-05
0.0130469	7.95e-06	-2.36e-05	-2.38e-05	3.31e-05
0.0130664	2.7e-05	1.2e-05	-1.28e-05	1.88e-05
0.0130859	-5.88e-06	8.58e-05	1.52e-05	2.67e-05
0.0131055	2.09e-05	4.18e-05	-3.37e-05	1.59e-05
0.013125	1.68e-05	-7.93e-05	5.61e-06	-1.37e-05
0.0131445	1.54e-05	-4.1e-05	2.3e-05	1.5e-05
0.0131641	2.05e-05	-3.95e-06	-4.15e-05	-1.28e-05
0.0131836	4.54e-06	3.99e-05	-1.36e-05	2.47e-05
0.0132031	6.2e-06	1.24e-05	2.78e-05	6.87e-06
0.0132227	2.19e-05	-3.98e-07	-4.88e-06	-4.48e-05
0.0132422	-8.31e-09	-1.32e-05	-1.96e-05	7.1e-06
0.0132617	3.03e-05	3.86e-05	-2.88e-05	5.95e-05
0.0132812	1.9e-05	-8.25e-06	-5.94e-06	-3.9e-05
0.0133008	1.07e-05	-4.11e-05	1.87e-05	4.18e-05
0.0133203	3.23e-05	3.7e-05	-1.61e-05	1.42e-05
0.0133398	3.53e-06	3.03e-05	1.53e-06	-3.98e-06
0.0133594	-2.7e-06	-2.41e-05	-1.13e-05	2.18e-05
0.0133789	9.06e-06	-8.47e-06	-1.02e-05	-1.43e-05
0.0133984	4.98e-05	2.43e-05	-1.11e-05	6.23e-06
0.013418	1.54e-05	1.15e-05	3.04e-06	3.7e-06
0.0134375	-2.7e-06	-4.89e-05	-3.64e-06	-1.83e-05
0.013457	4.81e-06	2.52e-05	5.61e-06	2.43e-05
0.0134766	1.83e-05	4.23e-05	-7.01e-06	4e-05
0.0134961	3.59e-05	1.03e-05	-1.52e-05	-6.01e-06
0.0135156	2.63e-05	-2.55e-05	-1.49e-06	2.02e-06
0.0135352	6.47e-07	-1.07e-06	2.12e-05	8.3e-06
0.0135547	2.72e-06	4.57e-05	-3.55e-05	-1.27e-05
0.0135742	6.6e-06	-1.3e-05	-2.18e-05	2.5e-05
0.0135937	1.56e-05	-3.48e-05	2.41e-05	1.76e-05
0.0136133	2.3e-05	2.12e-05	-1.38e-05	2.32e-05
0.0136328	-4.03e-06	7.44e-05	-4.67e-05	-8.25e-06
0.0136523	1.97e-05	4.71e-05	9.48e-06	-2.39e-05
0.0136719	1.65e-05	-5.23e-05	1.5e-05	5.82e-05
0.0136914	6.08e-06	-6e-05	-1.32e-05	4.78e-05
0.0137109	3.11e-05	4.98e-05	-6.09e-06	-3.36e-05
0.0137305	7.56e-06	4.69e-05	2.61e-06	-1.28e-05
0.01375	2.42e-06	-6.18e-07	1.56e-05	2.29e-05
0.0137695	6.68e-06	1.08e-05	-9.66e-06	7.2e-05
0.0137891	1.97e-05	-2.18e-05	-8.94e-06	1.33e-05
0.0138086	3.18e-05	7.39e-06	7.55e-06	-4.51e-05
0.0138281	2.87e-05	7.65e-05	-3.18e-05	1.8e-07
0.0138477	6.34e-06	-1.29e-05	-8.89e-06	3.61e-05
0.0138672	1.75e-06	-4.04e-05	2.54e-05	2.09e-05
0.0138867	-7.51e-06	-1.15e-06	-1.75e-05	1.72e-05
0.0139063	2.62e-05	3.07e-05	-2.4e-05	2.13e-05
0.0139258	2.43e-05	2.73e-05	8.37e-06	4e-05
0.0139453	1.32e-05	-5.75e-05	1.66e-05	1.26e-06
0.0139648	1.37e-05	5.19e-05	-2.45e-06	-1.17e-05
0.0139844	1.52e-05	7.64e-05	6.4e-07	2e-05
0.0140039	1.4e-05	-8.77e-05	-2.35e-06	-1.11e-05
0.0140234	1.53e-05	5.83e-06	-1.17e-05	-2.73e-05
0.014043	2.95e-05	6.47e-05	-1.01e-05	-3.13e-06
0.0140625	2.79e-05	-3.28e-05	2.24e-05	3.04e-05
0.014082	-4.15e-07	-1.99e-05	-2.74e-05	2.3e-05
0.0141016	-2.37e-06	2.28e-05	-3.21e-05	3.38e-05
0.0141211	2e-05	-8.47e-06	-1.16e-05	3.14e-05
0.0141406	2.87e-05	8.57e-06	2.24e-05	2.05e-05
0.0141602	3.61e-05	-3.1e-06	3.05e-06	1.24e-07
0.0141797	1.55e-05	2.19e-05	-2.72e-05	4.44e-06
0.0141992	2.23e-06	-2.57e-05	3.26e-06	5.65e-06
0.0142188	6.51e-06	-1.1e-05	3.7e-05	1.06e-05
0.0142383	4.58e-05	8.5e-05	-8.91e-06	5.29e-06
0.0142578	2.91e-05	-2.74e-05	9.44e-06	2.69e-05
0.0142773	5.03e-06	-8.54e-05	-1.77e-05	1.19e-06
0.0142969	3.08e-06	6.75e-05	-2.08e-05	-1.32e-05
0.0143164	2.62e-05	2.34e-05	1.31e-05	3.45e-05
0.0143359	3.68e-05	-6.6e-05	-1.84e-05	3.23e-05
0.0143555	1.17e-05	6.12e-06	-4.31e-05	-1.88e-06
0.014375	3.29e-05	6.64e-05	4.14e-06	-1.5e-05
0.0143945	1.45e-05	1.25e-06	1.67e-05	3.69e-06
0.0144141	-5.22e-07	-5.14e-05	2.74e-05	5.7e-05
0.0144336	8.85e-06	3.79e-06	-2.1e-05	3.07e-05
0.0144531	3.34e-05	2.48e-05	-1.91e-05	-8.22e-06
0.0144727	2.78e-05	1.91e-05	3.13e-05	-3.29e-05
0.0144922	1.06e-05	-3.96e-06	3.79e-06	2.45e-05
0.0145117	7.32e-07	-3.32e-06	-1.63e-05	2.25e-06
0.0145313	6.33e-06	2.91e-05	-2.14e-05	9.18e-06
0.0145508	3.22e-05	3.3e-06	-1.39e-05	4.4e-06
0.0145703	5.02e-05	-5.05e-05	-8.36e-06	1.41e-05
0.0145898	1.16e-06	7.26e-05	5.64e-06	2.15e-05
0.0146094	-4.51e-06	2.26e-05	8.7e-06	2.99e-05
0.0146289	1.69e-05	-6.46e-05	-1.86e-05	-1.4e-05
0.0146484	1.44e-05	2.47e-05	-3.22e-05	-1.98e-05
0.014668	2.77e-05	3.67e-05	1.28e-05	3.3e-05
0.0146875	6.56e-06	8.52e-06	3.96e-05	1.87e-05
0.014707	-2.34e-06	-2.44e-05	-1.66e-05	-9.77e-06
0.0147266	3.73e-05	-2.62e-05	-1.15e-05	-1.48e-05
0.0147461	2.88e-05	8.09e-05	4.8e-06	1.02e-05
0.0147656	2.05e-06	7.17e-06	-7.73e-06	1.94e-05
0.0147852	1.59e-05	-4.12e-05	1.43e-05	4.19e-05
0.0148047	1.85e-05	6.98e-05	-2.19e-06	1.29e-05
0.0148242	1.13e-05	-3.64e-05	-1.68e-05	-4.13e-05
0.0148437	3.89e-06	-4.67e-05	4.03e-06	2.44e-05
0.0148633	6.29e-06	6.8e-05	-4.53e-06	6.5e-05
0.0148828	-8.27e-06	4.58e-05	-4.26e-06	2.38e-05
0.0149023	3.39e-05	-1.34e-05	6.13e-06	-3.34e-05
0.0149219	1.76e-05	5.98e-06	4.33e-06	9.35e-06
0.0149414	-1.08e-05	-6.71e-07	-8.32e-06	-4.01e-06
0.0149609	-1.28e-07	-1.03e-05	-1.63e-05	4.34e-05
0.0149805	1.94e-05	1.73e-05	-8.15e-07	4.46e-05
0.015	6.56e-06	7.04e-05	3.11e-05	-3.11e-05
0.0150195	9.89e-06	-2.48e-06	-1.54e-05	-1.07e-05
0.0150391	1.06e-05	-5.08e-05	-1.49e-05	3.24e-05
0.0150586	1.05e-05	6e-06	6.9e-06	6.09e-05
0.0150781	-4.6e-06	3.62e-05	-2.21e-05	-1.58e-06
0.0150977	9.58e-07	5.06e-05	-3.62e-05	-6.69e-05
0.0151172	4.01e-05	-9.31e-06	1.31e-05	3.38e-05
0.0151367	2.16e-05	-4.09e-05	1.81e-06	5.62e-05
0.0151562	9.66e-06	1.77e-05	-3.2e-05	2.99e-05
0.0151758	-8.85e-06	2.99e-05	6.63e-06	1.61e-06
0.0151953	2.2e-05	3.89e-06	1.16e-05	1.62e-06
0.0152148	2.75e-05	-3.82e-06	8.95e-06	-6.13e-07
0.0152344	1.62e-05	2.76e-06	1.32e-05	3.65e-05
0.0152539	2.13e-05	-2.13e-05	6.18e-06	8.19e-06
0.0152734	1.89e-06	4.08e-05	-2.27e-06	-4.22e-06
0.015293	1.54e-05	4.8e-05	-3.65e-05	-1.44e-05
0.0153125	3.86e-05	-2.8e-05	7.4e-06	-3.62e-05
0.015332	2.71e-05	-6.94e-05	-8.51e-06	7.75e-05
0.0153516	7.86e-06	3.7e-05	-2.22e-05	8.03e-05
0.0153711	1.96e-05	4.36e-05	-6.37e-07	-1.4e-05
0.0153906	1.4e-05	6.43e-06	-1.92e-05	-2.54e-05
0.0154102	1.6e-05	-2.76e-05	-1.45e-05	2.08e-05
0.0154297	2.79e-05	-1.78e-05	-8.47e-06	4.79e-05
0.0154492	2.45e-05	1.85e-05	2.26e-05	-1.1e-05
0.0154687	1.15e-05	-1.12e-05	1.37e-05	-1.44e-05
0.0154883	9.86e-06	1.26e-05	-2.6e-05	-3.72e-05
0.0155078	1.53e-05	4.89e-05	8.03e-06	8.54e-06
0.0155273	3.17e-05	-3.97e-05	1.1e-07	0.000105315
0.0155469	2e-05	-1.62e-05	-3.25e-05	-1.29e-05
0.0155664	1.75e-05	1.38e-05	-2.18e-07	-9.32e-06
0.0155859	1.67e-05	-1.13e-05	-1.38e-05	-9.26e-06
0.0156055	6.02e-06	2.03e-05	-2.35e-05	7.34e-06
0.015625	1.44e-05	-2.05e-05	1.06e-05	6.12e-05
0.0156445	1.79e-05	1.23e-05	-2.6e-05	2.38e-05
0.0156641	1.81e-05	3.53e-05	6.58e-06	-5.23e-05
0.0156836	1.43e-05	1.43e-05	8.4e-06	5.33e-06
0.0157031	5.43e-06	-3.18e-05	9.11e-06	3.63e-05
0.0157227	8.14e-06	-1.22e-05	1.45e-05	4.23e-05
0.0157422	1.08e-05	-1.16e-05	-1.67e-05	-2.17e-05
0.0157617	2.06e-05	1.81e-05	-1.26e-05	-5.46e-05
0.0157813	6.19e-06	9.94e-06	2.24e-05	4.22e-05
0.0158008	1.68e-05	2.71e-05	9.16e-06	6.05e-05
0.0158203	1.67e-07	-4.06e-06	-1.14e-05	5.35e-06
0.0158398	9.83e-07	-3.75e-05	-2.78e-05	-2.51e-05
0.0158594	-7.87e-07	-4.43e-06	-1.72e-05	7.44e-06
0.0158789	1.02e-05	4.63e-05	3.11e-05	7.44e-06
0.0158984	1.59e-05	7.49e-05	-2.04e-05	-1.34e-06
0.015918	1.25e-05	-2.84e-05	-1.02e-05	-9.85e-06
0.0159375	-7.34e-07	-9.57e-05	1.73e-05	1.45e-05
0.015957	8.78e-06	9e-05	-5.98e-06	1.71e-05
0.0159766	3.3e-06	2.66e-05	7.73e-06	3.4e-06
0.0159961	1.33e-05	-5.48e-05	2.35e-05	1.28e-05
0.0160156	1.62e-05	1.51e-05	-7.59e-06	-8.6e-06
0.0160352	1.87e-05	1.2e-07	-2.93e-05	-4.86e-06
0.0160547	-1.54e-05	3.85e-05	9.18e-06	4.39e-05
0.0160742	1.14e-05	2.33e-05	4.24e-05	5.89e-05
0.0160938	8.88e-06	1.21e-05	-3.69e-05	1.16e-05
0.0161133	2.79e-05	3.34e-05	-4.63e-05	-3.64e-05
0.0161328	5.86e-06	-4.7e-05	1.66e-05	-1.16e-05
0.0161523	-6.86e-06	-2.37e-05	-1.65e-05	3.44e-05
0.0161719	1.4e-05	0.000124117	1.33e-05	5.89e-05
0.0161914	3.01e-05	-4.39e-05	8.87e-06	1.25e-06
0.0162109	1.47e-05	-6.33e-05	-3.33e-05	-2.49e-05
0.0162305	-8.31e-06	4.61e-05	8.11e-06	-2.51e-05
0.01625	1.7e-05	3.58e-05	1.61e-05	3.6e-05
0.0162695	1.26e-05	-6.53e-06	3.52e-05	7.92e-05
0.0162891	1.9e-05	-1.83e-05	1.04e-05	4.26e-05
0.0163086	-3.57e-06	3.51e-05	-6.2e-05	-5.81e-05
0.0163281	7.35e-06	6.98e-05	1.75e-05	8.07e-06
0.0163477	2.91e-05	-8.05e-05	3.64e-05	6.28e-05
0.0163672	1.35e-05	-7.47e-05	-5.64e-05	3.13e-05
0.0163867	6.49e-06	8e-05	-7.72e-06	5.01e-07
0.0164063	7.45e-06	7.75e-05	-1.91e-06	-6.55e-05
0.0164258	4.81e-06	-3.54e-05	-3.11e-05	2.37e-05
0.0164453	1.17e-05	-7.79e-05	2.51e-05	8.04e-05
0.0164648	2.97e-05	3.86e-05	-3.49e-06	1.35e-05
0.0164844	2e-05	6.66e-05	-1.05e-05	1.19e-05
0.0165039	-6.04e-06	-1.87e-06	2.26e-05	-5.44e-06
0.0165234	1.18e-05	-3.49e-05	1.49e-05	2.42e-05
0.016543	3.75e-05	-3.52e-05	-5.41e-06	4.97e-05
0.0165625	2.89e-05	4.85e-05	1.96e-06	-5.74e-06
0.016582	3.77e-06	2.97e-05	-1.54e-05	-3.08e-06
0.0166016	1e-05	-4.64e-05	-1.04e-05	3.26e-05
0.0166211	3.8e-05	6.07e-05	-6.1e-06	4.16e-05
0.0166406	1.95e-05	-6.07e-06	-1.03e-05	2.49e-05
0.0166602	1.41e-05	-6.72e-05	-7.64e-06	3.27e-06
0.0166797	6.14e-06	7.64e-05	-1.47e-05	-1.42e-05
0.0166992	3.28e-05	3.62e-05	6.84e-06	4.3e-05
0.0167188	1.33e-05	-4.77e-05	4.22e-05	5.07e-05
0.0167383	3.67e-05	3.21e-05	-5.2e-06	6.07e-05
0.0167578	2.55e-05	2.29e-07	-1.1e-05	-1.7e-05
0.0167773	4.91e-06	-1.3e-06	1.81e-05	-3.2e-05
0.0167969	2.04e-05	1.79e-06	-4.97e-06	4.25e-05
0.0168164	4.09e-05	-3.15e-05	6.37e-07	3.62e-05
0.0168359	1.28e-05	7.67e-05	2.42e-05	3.24e-07
0.0168555	2.03e-05	1.82e-05	-3.93e-05	2.14e-05
0.016875	1.96e-05	-2.06e-05	-4.53e-05	1.38e-05
0.0168945	3.44e-05	1.11e-05	1.97e-05	3.17e-05
0.0169141	2.02e-05	8.34e-07	7.58e-06	2.22e-05
0.0169336	8.18e-06	-1.82e-05	6.22e-06	1.05e-06
0.0169531	2.07e-05	4.72e-05	-1.85e-05	-2.18e-05
0.0169727	2.41e-05	4.19e-05	-1.84e-05	-7.27e-06
0.0169922	-6.74e-08	-3.61e-05	1.91e-05	-1.61e-05
0.0170117	1.79e-05	6.26e-07	1.91e-05	5.93e-05
0.0170313	5.45e-06	1.68e-05	-1.22e-06	1.65e-05
0.0170508	2.34e-05	1.1e-05	-1.39e-05	1.68e-05
0.0170703	1.61e-05	2.96e-05	-4.95e-06	3.17e-05
0.0170898	-1.32e-05	1.33e-05	-2.05e-05	1.16e-05
0.0171094	-1.24e-05	-6.26e-05	-2.37e-05	2.18e-05
0.0171289	1.14e-05	2.61e-05	2.63e-05	-1.6e-05
0.0171484	2.57e-05	9.1e-05	1.18e-06	-1.75e-06
0.017168	-2.6e-06	5.14e-06	-5.51e-05	-6.84e-06
0.0171875	-1.86e-05	-6.13e-05	-5.01e-06	1.93e-05
0.017207	5.46e-06	-4.22e-05	1.24e-05	3.64e-05
0.0172266	2.78e-05	6.6e-05	2.3e-05	3.77e-05
0.0172461	2.14e-06	7.69e-05	2.81e-06	5.24e-06
0.0172656	2.67e-05	-3.36e-05	-3.1e-05	4.99e-05
0.0172852	-9.93e-06	5.3e-06	3.52e-05	4.55e-05
0.0173047	-1.67e-05	3.79e-06	-2.27e-05	1.8e-05
0.0173242	2.61e-05	-2.85e-05	-1.13e-05	1.46e-05
0.0173438	2.39e-05	3.9e-05	3.22e-05	1.15e-05
0.0173633	3.92e-06	4.54e-05	-3.43e-05	6.99e-06
0.0173828	-1.16e-05	-4.06e-05	-2.6e-05	2.52e-05
0.0174023	-5.72e-06	5.16e-05	1.48e-05	9.13e-06
0.0174219	1.97e-05	2.39e-05	-6e-06	-2.44e-05
0.0174414	3.03e-05	-4.67e-05	1.13e-05	-6.72e-06
0.0174609	1.76e-05	1.45e-05	-1.09e-05	7.39e-05
0.0174805	-1.36e-06	4.86e-05	-8.5e-06	3.74e-05
0.0175	-4.75e-06	5.06e-06	3.46e-05	1.21e-05
0.0175195	9.26e-06	-1.32e-05	-1.67e-05	3.9e-05
0.0175391	2.86e-05	1.59e-05	-2.58e-05	2.65e-05
0.0175586	3.44e-05	3.51e-05	2.32e-05	4.5e-05
0.0175781	1.4e-05	-2.94e-05	-3.71e-06	2.79e-05
0.0175977	4.87e-06	1.49e-06	-1.67e-06	2.45e-05
0.0176172	-1.68e-06	4.72e-05	-5.38e-06	-2.15e-05
0.0176367	3.48e-05	-4.34e-05	3.85e-06	-1.39e-05
0.0176562	2.62e-05	-2.28e-05	-3.63e-06	8.32e-06
0.0176758	2.23e-06	9.74e-05	2.08e-06	5.48e-06
0.0176953	6.2e-06	1.82e-05	-4.91e-06	-9.57e-06
0.0177148	-2.96e-06	-0.000110246	-2.48e-06	5.29e-05
0.0177344	3.18e-05	-6.61e-06	-8.64e-06	5.4e-05
0.0177539	3.02e-05	0.000112792	1.84e-05	3.98e-05
0.0177734	8.36e-06	-4.14e-05	7.51e-06	1.48e-05
0.017793	-4.05e-06	-4.19e-05	-4.8e-06	1.14e-05
0.0178125	1.64e-05	7.55e-05	9.67e-06	7.14e-05
0.017832	2.62e-05	-8.4e-05	-1.79e-05	-8.1e-06
0.0178516	3.03e-05	-2.63e-05	1.54e-05	-1.48e-05
0.0178711	2.78e-05	9.01e-05	1.81e-05	2.06e-05
0.0178906	-1.05e-05	-2.92e-06	-2e-05	-3.29e-05
0.0179102	9.14e-06	-5.5e-05	-2.18e-05	3.89e-05
0.0179297	2.9e-05	-1.41e-05	1.41e-05	4.43e-05
0.0179492	5.07e-05	3.91e-05	2.49e-05	-5.88e-06
0.0179687	2.38e-05	3.46e-05	-1.3e-05	1.62e-05
0.0179883	-8.39e-06	-5.97e-05	-7.35e-07	-1.83e-05
0.0180078	1.62e-05	-1.81e-05	9.15e-07	3.37e-05
0.0180273	2.83e-05	4.05e-05	2.25e-05	4.55e-05
0.0180469	4.59e-05	2.1e-05	2.6e-06	-1.36e-05
0.0180664	9.49e-06	1.86e-05	-6.9e-06	3.31e-05
0.0180859	-4.27e-08	-5e-05	-3.19e-06	4.89e-05
0.0181055	2.05e-05	-2.99e-05	-1.72e-06	-2.88e-05
0.018125	3.19e-05	7.66e-05	1.86e-05	4.86e-05
0.0181445	3.53e-05	-1.09e-06	-4.6e-06	-4.69e-06
0.0181641	2.38e-05	-5.55e-05	-3.35e-05	-4.61e-05
0.0181836	-1.83e-05	4.11e-05	3.96e-07	9.95e-06
0.0182031	-1.54e-06	2.41e-05	1.27e-05	1.33e-05
0.0182227	3.94e-05	-2.78e-05	1.28e-05	-9.46e-06
0.0182422	2.31e-05	-1.2e-06	1.55e-06	2.09e-05
0.0182617	2.66e-05	6.48e-05	-1.76e-05	2.29e-05
0.0182812	-1.83e-05	-1.82e-05	5.31e-06	3.09e-05
0.0183008	-1.5e-05	-3.09e-05	1.62e-05	-1.71e-05
0.0183203	2.54e-05	7.14e-05	-1.83e-05	4.09e-06
0.0183398	3.38e-05	-1.58e-05	-8.42e-06	5.27e-05
0.0183594	3.36e-05	-6.87e-05	1.34e-05	1.67e-05
0.0183789	-5.04e-06	9.49e-05	-1.94e-05	4.91e-06
0.0183984	-1.99e-05	5.62e-05	-2.64e-06	9.15e-06
0.018418	1.17e-05	-3.69e-05	2.08e-05	-2.38e-05
0.0184375	5.34e-05	-2.55e-05	-9.68e-06	2.08e-05
0.018457	1.24e-05	1.46e-05	-5.72e-06	4.16e-07
0.0184766	-5.44e-06	6.87e-05	7.31e-06	1.41e-05
0.0184961	-2.28e-06	-3.95e-05	1.32e-05	1.92e-05
0.0185156	4.33e-06	1.43e-05	-1.51e-06	1.46e-05
0.0185352	4.07e-05	5.49e-05	-1.72e-05	2.31e-05
0.0185547	1.66e-05	-6.01e-05	6.34e-06	3.35e-05
0.0185742	-8.79e-06	2.53e-05	-1.01e-05	2.77e-05
0.0185937	-9.8e-06	8.39e-05	-5.53e-06	3.77e-05
0.0186133	-5.25e-07	-5.67e-05	1.34e-05	2.39e-05
0.0186328	2.77e-05	-2.68e-06	-1.1e-06	-3e-06
0.0186523	2.4e-05	1.98e-05	-1.29e-05	2.05e-05
0.0186719	9.73e-06	2.5e-05	-1.32e-06	4.47e-05
0.0186914	-2.23e-05	3.72e-05	1.18e-05	-3.01e-05
0.0187109	1.13e-05	-4.15e-05	1.05e-05	-2.36e-05
0.0187305	2.53e-05	3.42e-05	-7.59e-06	2.75e-05
0.01875	4.2e-05	2.88e-05	-1.23e-05	-1.96e-06
0.0187695	1.78e-05	-7.35e-05	-3.17e-06	7.21e-05
0.0187891	-1.67e-05	4.86e-05	1.63e-05	4.75e-05
0.0188086	6.09e-07	6.12e-05	-1.76e-05	-9.3e-06
0.0188281	2.83e-05	-2.06e-05	-1.15e-05	5.04e-05
0.0188477	2.99e-05	-9.36e-06	2.46e-05	3.87e-05
0.0188672	9.61e-06	-1.91e-05	-3.24e-06	1.07e-05
0.0188867	-5.71e-06	-2.99e-06	-8.65e-06	1.87e-05
0.0189062	8.44e-06	2.67e-05	5.12e-06	-8.14e-06
0.0189258	2.93e-05	3.92e-05	7.17e-06	1.45e-05
0.0189453	3.61e-05	1.77e-06	2.7e-06	2.47e-05
0.0189648	1.17e-05	-4.77e-05	4.26e-06	-9.56e-06
0.0189844	-1.17e-05	-8.23e-06	-6.68e-06	2.66e-05
0.0190039	8.9e-06	5.79e-05	-2.03e-05	1.28e-05
0.0190234	1.78e-05	2.88e-05	1.23e-05	1.4e-05
0.019043	5.65e-05	-2.09e-05	2.33e-05	3.33e-05
0.0190625	1.97e-05	-9.32e-06	-1.01e-05	9.63e-06
0.019082	1.51e-06	-3.73e-05	8.39e-06	3.43e-05
0.0191016	3e-06	3.45e-05	-2.01e-07	8.53e-05
0.0191211	3.2e-05	9.08e-05	2.92e-05	2.07e-05
0.0191406	3.69e-05	-1.67e-05	1.14e-05	6.36e-09
0.0191602	2.99e-05	-8.63e-05	-3.03e-05	-2.1e-06
0.0191797	-2.19e-07	5.11e-05	-1.54e-07	4.4e-05
0.0191992	-1.09e-05	5.8e-05	9.45e-06	1.71e-05
0.0192187	1.44e-05	-3.99e-06	-1.61e-06	-1.83e-05
0.0192383	5.04e-05	2.81e-05	1.05e-05	1.45e-05
0.0192578	1.23e-05	-5.04e-05	-2.48e-06	1.98e-05
0.0192773	-1.43e-05	-3.12e-05	-1.55e-05	4.45e-05
0.0192969	5.06e-06	7.98e-05	3.44e-05	4.06e-05
0.0193164	2.24e-05	-1.82e-05	3.3e-05	3.9e-05
0.0193359	1.54e-05	-1.78e-05	-3.67e-05	3.18e-05
0.0193555	2.12e-05	4.6e-05	-5.15e-06	2.04e-06
0.019375	-9.62e-06	9.66e-06	2.41e-05	-7.93e-06
0.0193945	-1.61e-06	2.08e-06	-5.29e-07	6.74e-05
0.0194141	1.19e-05	-3.84e-05	-1.45e-05	2.8e-05
0.0194336	2.05e-05	-1.67e-05	2.29e-06	4.02e-06
0.0194531	2.79e-05	7.3e-05	4.78e-06	-4.01e-05
0.0194727	1.93e-05	-1.64e-05	5.14e-06	3.84e-06
0.0194922	2.58e-06	-1.71e-05	1.17e-05	5.95e-05
0.0195117	1.58e-05	8.35e-06	2.61e-05	7.17e-05
0.0195312	1.39e-05	-8.36e-06	-1.6e-05	-3.29e-06
0.0195508	1.9e-05	5.21e-05	-1.63e-05	-6.45e-06
0.0195703	2.97e-05	1.71e-05	3.01e-05	2.65e-06
0.0195898	4.26e-06	-7.68e-05	-6.96e-06	9.4e-06
0.0196094	-4.42e-06	-1.89e-06	-1.64e-05	6.23e-05
0.0196289	1.81e-05	0.000122241	2.35e-05	2.56e-05
0.0196484	3.43e-05	-2.29e-05	-2.55e-05	-2.26e-06
0.019668	-1.53e-08	-8.79e-05	1.17e-05	-7.44e-06
0.0196875	-2.12e-07	2.33e-05	2.5e-05	4.02e-05
0.019707	2.55e-05	6.7e-05	-8.89e-06	1.02e-05
0.0197266	2.78e-05	-4.77e-05	-2.82e-06	4.08e-06
0.0197461	4.67e-06	-1.09e-05	-1.3e-06	-4.55e-07
0.0197656	9.56e-06	6.29e-05	2.07e-05	2.99e-05
0.0197852	4.59e-06	1.97e-05	6.84e-06	1.81e-05
0.0198047	-6.7e-06	-4.13e-05	-3.24e-05	-1.55e-05
0.0198242	1.33e-05	-7.88e-05	4.25e-06	2.25e-06
0.0198438	1.92e-05	0.000101585	7.68e-06	6.42e-05
0.0198633	1.13e-05	2.01e-05	-4.97e-06	1.44e-05
0.0198828	3.64e-06	-3.99e-05	-7.62e-06	3.52e-07
0.0199023	8.11e-06	2.44e-05	1.51e-05	1.79e-05
0.0199219	2.04e-05	-1.22e-05	1.75e-05	-1.8e-05
0.0199414	1.51e-05	4.61e-05	4.45e-06	2.07e-05
0.0199609	-1.01e-06	-2.61e-05	-1.87e-05	3.25e-05
0.0199805	2.84e-05	-5.7e-05	1.11e-05	-1.34e-05
0.02	6.69e-06	5.35e-05	1.1e-05	-8.59e-06
0.0200195	1.3e-05	4.48e-05	-1.3e-05	-1.22e-05
0.0200391	2.79e-05	-3.87e-05	-7.53e-06	5e-05
0.0200586	1.24e-05	2.51e-06	5.37e-06	6.48e-05
0.0200781	2.34e-06	1.45e-05	-5.49e-06	2.01e-05
0.0200977	1.6e-05	1.29e-05	-1.39e-05	1.76e-06
0.0201172	1.72e-05	-6.44e-06	3.32e-05	-1.8e-05
0.0201367	1.59e-05	3.53e-06	3.76e-05	2.07e-05
0.0201563	1.24e-05	-1.6e-05	-3.55e-05	8.78e-05
0.0201758	1.63e-05	-7.45e-06	-1.4e-05	-2.49e-06
0.0201953	3.17e-05	7.98e-05	2.55e-05	-8.5e-06
0.0202148	-1.43e-05	-3.93e-06	1.33e-05	-1.72e-05
0.0202344	2.7e-05	-0.000109835	5.51e-06	-8.36e-06
0.0202539	3.09e-05	6.7e-05	-2.3e-05	7.08e-05
0.0202734	1.51e-05	7.54e-05	-6.78e-06	4.82e-05
0.020293	1.32e-05	-2.73e-05	1.2e-05	-1.77e-05
0.0203125	9.48e-06	-7.67e-05	-6.89e-06	-2.17e-05
0.020332	1.07e-05	-1.05e-05	-1.4e-06	3.45e-05
0.0203516	3.17e-05	9.05e-05	6.27e-06	5.54e-05
0.0203711	2.48e-05	1.61e-05	7.43e-06	1.87e-05
0.0203906	9.65e-06	-4.67e-05	5.48e-06	-1.57e-05
0.0204102	1.8e-05	4.33e-06	-6.46e-06	1.93e-05
0.0204297	6.59e-06	-9.4e-06	6.21e-06	2.12e-05
0.0204492	3.04e-05	5.33e-05	2.18e-06	-7.29e-06
0.0204688	3.91e-05	2.89e-05	6.07e-06	1.81e-05
0.0204883	2.21e-07	-9.92e-05	9.76e-06	4.14e-05
0.0205078	8.04e-06	1.63e-05	-2.85e-05	-9.42e-06
0.0205273	2.22e-05	0.000118313	5.12e-06	3.79e-05
0.0205469	1.91e-05	-2.36e-05	2.93e-05	2.76e-05
0.0205664	3.02e-05	-8.17e-05	1.91e-05	-2.31e-06
0.0205859	7.86e-06	3.67e-05	-9.3e-06	1.68e-05
0.0206055	-6.25e-06	9.1e-05	-3.22e-05	2.17e-05
0.020625	8.41e-06	-4.42e-05	1.61e-05	4.31e-05
0.0206445	2.77e-05	-1.86e-05	1.27e-05	4.14e-05
0.0206641	2.69e-05	7.31e-05	-5.58e-06	-2.29e-05
0.0206836	1.12e-05	-5.42e-05	-6.11e-06	3.41e-05
0.0207031	3.85e-06	-1.07e-05	-2.78e-05	5.23e-05
0.0207227	5.15e-06	5.33e-05	3.34e-05	-1.02e-05
0.0207422	6.19e-06	-1.36e-06	3.87e-05	1.06e-06
0.0207617	2.9e-05	2.87e-05	-4.54e-05	4.27e-05
0.0207813	7.84e-06	6e-06	1.12e-05	-1.04e-06
0.0208008	-7.82e-06	-1.49e-05	9.42e-06	2.09e-05
0.0208203	-9.76e-06	1.99e-06	-1.28e-05	2.23e-05
0.0208398	3.92e-06	9.81e-06	9.83e-07	2.51e-05
0.0208594	3.53e-05	1.52e-05	-7.64e-06	5.22e-05
0.0208789	2.01e-05	-7.97e-06	1.1e-05	2.09e-06
0.0208984	2.18e-06	-7.78e-07	-1.25e-05	9.38e-06
0.020918	-3.61e-06	6.59e-05	2.24e-05	8.73e-05
0.0209375	1.49e-05	-1.25e-06	2.51e-05	2.05e-05
0.020957	1.81e-05	-4.53e-05	-1.52e-05	9.79e-07
0.0209766	3.49e-05	4.82e-05	1.82e-05	1.24e-05
0.0209961	-1.84e-06	1.15e-05	2e-05	2.41e-05
0.0210156	4.62e-07	3.21e-06	6.89e-07	4.64e-05
0.0210352	1.33e-05	-2.43e-06	1.27e-05	-4.32e-05
0.0210547	2.14e-05	2.39e-06	-1.49e-06	1.26e-06
0.0210742	3.42e-06	8.48e-06	-4.78e-06	7.69e-05
0.0210938	7.04e-06	1.63e-05	1.57e-05	7.87e-06
0.0211133	-2.25e-06	9.81e-06	-1.85e-05	3.47e-05
0.0211328	1.05e-05	-3.49e-06	1.51e-05	2.4e-05
0.0211523	2.77e-05	-3.19e-06	6.24e-06	2.13e-05
0.0211719	1.21e-05	4.63e-05	4.65e-06	5.46e-05
0.0211914	9.58e-06	-5.47e-06	5.06e-05	2.86e-05
0.0212109	5.23e-06	-1.43e-05	1.37e-05	-2.86e-05
0.0212305	3.64e-06	4.18e-06	4.2e-06	-3.57e-06
0.02125	2.12e-05	3.31e-05	-1.48e-05	3.63e-05
0.0212695	1.32e-05	-4.09e-06	1.22e-05	7.21e-06
0.0212891	1.01e-05	-4.29e-07	5.3e-05	2.02e-05
0.0213086	-1.03e-05	9.2e-06	-2.43e-05	-1.57e-06
0.0213281	1.02e-05	7.43e-06	-2.37e-05	-1.89e-06
0.0213477	3.13e-05	-2.64e-05	2.86e-05	6.29e-05
0.0213672	5.15e-06	-2.43e-05	5.17e-06	1.87e-05
0.0213867	2.44e-05	2.55e-05	-1.08e-06	3.07e-05
0.0214063	-8.23e-06	7.1e-05	4.42e-05	1.15e-05
0.0214258	9.1e-06	-1.39e-05	1.54e-05	4.87e-05
0.0214453	1.63e-05	-4.35e-05	-1.1e-05	1.29e-05
0.0214648	2.55e-05	-1.27e-05	-1.34e-05	4.23e-06
0.0214844	8.19e-06	6.1e-05	4.1e-05	-1.87e-06
0.0215039	-5.52e-06	1.25e-05	4.28e-06	-5.25e-05
0.0215234	-5.75e-06	-4.71e-05	-1.53e-05	-4.76e-06
0.021543	2.13e-05	3.14e-06	3.3e-06	4.84e-05
0.0215625	3.25e-05	4.08e-05	-7.6e-06	2.06e-05
0.021582	1.79e-05	-1.99e-05	-8.38e-06	3.92e-05
0.0216016	-5.57e-06	-3.81e-07	1.7e-05	7.35e-06
0.0216211	-1.78e-05	2.92e-05	1.65e-05	-8.94e-06
0.0216406	1.67e-05	-1.61e-06	-2.13e-07	3.64e-05
0.0216602	2.17e-05	-3.49e-05	-2.01e-06	3.36e-05
0.0216797	5.04e-06	3.49e-05	1.93e-05	2.01e-05
0.0216992	-8.23e-06	1.79e-05	-9.89e-06	5.62e-06
0.0217187	-9.13e-06	-3.22e-05	-1.42e-05	-1.96e-05
0.0217383	2e-05	1.51e-05	3.81e-05	2.26e-05
0.0217578	2.53e-05	1.84e-05	-2.87e-05	1.9e-05
0.0217773	1.52e-05	-2.67e-05	-2.14e-05	3.02e-05
0.0217969	-9.24e-06	3.26e-05	4.62e-05	-1.6e-06
0.0218164	-5.11e-06	4.48e-05	3.58e-06	-1.05e-05
0.0218359	1.94e-05	2.29e-06	-1.51e-05	3.84e-05
0.0218555	1.89e-05	-5.85e-05	1.58e-05	7.27e-05
0.021875	1.01e-05	-3.57e-05	8.31e-06	2.92e-05
0.0218945	-9.27e-06	4.17e-05	-2.95e-06	3.21e-05
0.0219141	5.54e-06	3.81e-05	1.13e-05	2.31e-05
0.0219336	1.1e-05	-2.11e-05	1.91e-05	8.58e-06
0.0219531	3.73e-05	1.46e-05	-2.01e-06	2.82e-05
0.0219727	8.18e-06	-5.7e-05	-4.1e-05	2.79e-05
0.0219922	-4e-06	-2.91e-05	3.57e-05	3.5e-05
0.0220117	5.44e-06	7.28e-05	5.16e-05	-1.24e-05
0.0220312	1.1e-05	7.19e-06	-3.07e-06	-1.66e-05
0.0220508	1.12e-05	-2.3e-05	-2.29e-05	3.41e-06
0.0220703	7.79e-06	-1.69e-05	1.4e-05	6.14e-05
0.0220898	9.83e-06	-3.02e-05	2.75e-05	4.15e-05
0.0221094	2.17e-06	2.02e-05	-1.22e-05	1.82e-05
0.0221289	2.33e-05	4.72e-05	6.65e-06	3.04e-06
0.0221484	3.1e-05	-6.47e-05	1.92e-05	3.5e-05
0.022168	1.63e-05	-4.68e-05	-1.52e-05	5.31e-05
0.0221875	7.64e-06	5.58e-05	-5.59e-06	5.13e-05
0.022207	1.64e-06	3.48e-05	3.71e-05	2.46e-05
0.0222266	1.73e-05	-2.63e-05	6.24e-06	-1.3e-05
0.0222461	2.82e-05	-4.36e-05	1.92e-05	1.32e-05
0.0222656	2.4e-05	4.64e-05	3.52e-06	-2.12e-05
0.0222852	1.97e-05	6.17e-06	2.36e-05	3.14e-05
0.0223047	1.02e-05	-2.62e-05	-8.88e-06	3.41e-05
0.0223242	6.62e-06	1.27e-05	-1.84e-05	3.5e-05
0.0223437	2.71e-05	5.95e-06	5.42e-05	6.63e-07
0.0223633	5.29e-05	6.95e-06	-1.77e-05	3.07e-05
0.0223828	1.83e-05	-3.32e-05	-3.28e-05	3.04e-05
0.0224023	-2.28e-06	-1.48e-05	3.99e-05	5.99e-05
0.0224219	1.18e-05	3.19e-05	4.01e-06	4.73e-05
0.0224414	2.05e-05	2.34e-05	4.06e-06	2.61e-06
0.0224609	3.27e-05	2.1e-05	-1.93e-06	7.31e-07
0.0224805	2.44e-05	-4.39e-05	5.23e-07	-1.43e-05
0.0225	1.3e-05	-3.08e-05	2.46e-05	3.05e-05
0.0225195	1.73e-05	3.09e-05	4.54e-06	2.84e-05
0.0225391	1.95e-05	2.73e-05	-5.82e-06	-4.31e-05
0.0225586	2.96e-05	-3.66e-05	3.14e-05	-1.03e-05
0.0225781	2.19e-05	-1.11e-05	-4.76e-06	1.91e-05
0.0225977	7.03e-06	1.68e-05	-7.06e-06	1.08e-05
0.0226172	2.87e-05	2.25e-05	1.13e-05	9.22e-05
0.0226367	1.07e-05	-1.32e-05	7.12e-06	2.3e-05
0.0226562	1.27e-05	-1.3e-05	3.74e-06	2.52e-06
0.0226758	2.57e-05	1.52e-05	4.61e-06	5.17e-05
0.0226953	5.07e-07	2.41e-05	-9.74e-06	-9.92e-06
0.0227148	8.32e-06	-4.86e-05	1.83e-05	1.86e-05
0.0227344	3.97e-05	-3.08e-05	3.49e-05	-2.58e-08
0.0227539	1.35e-05	7.67e-05	1.17e-06	-4.2e-05
0.0227734	1.15e-05	3.01e-06	-1.85e-05	5.68e-05
0.022793	1.67e-05	-9.4e-05	2.46e-05	-1.08e-05
0.0228125	1.23e-05	5.28e-05	3.65e-07	5.78e-06
0.022832	1.02e-05	2.08e-05	-4.58e-06	6.46e-05
0.0228516	-7.11e-06	-3.35e-05	1.51e-05	1.43e-05
0.0228711	1.86e-05	3.76e-05	-7.88e-06	2.32e-05
0.0228906	2.27e-05	7.4e-06	1.72e-05	6.68e-06
0.0229102	3.12e-05	-4.7e-06	-1.46e-05	2.53e-05
0.0229297	1.03e-05	-1.55e-05	1.45e-05	5.71e-05
0.0229492	1.51e-05	4.27e-06	9.6e-06	-7.96e-06
0.0229687	1.24e-05	7.66e-05	-3.99e-06	-2.29e-05
0.0229883	7.37e-06	-2.42e-05	-9.59e-08	8.88e-06
0.0230078	3.67e-05	-3.69e-05	3.18e-05	3.34e-05
0.0230273	1.95e-05	4.54e-05	1.79e-06	3.1e-05
0.0230469	1.33e-05	4.22e-05	-9.89e-06	2.22e-05
0.0230664	8.74e-06	-4.93e-05	1.73e-05	-2.95e-05
0.0230859	-7.31e-06	-1.11e-05	2.21e-05	1.88e-05
0.0231055	1.36e-05	7.17e-05	6.8e-06	5.88e-05
0.023125	2.79e-05	8.21e-06	-6.78e-06	3.41e-05
0.0231445	1.27e-05	-7.33e-05	9.56e-06	-2.93e-05
0.0231641	1.1e-05	1.96e-05	5.86e-06	2.76e-05
0.0231836	-4.05e-06	4.63e-05	-1.09e-06	6.27e-05
0.0232031	1.28e-06	1.25e-05	7.4e-06	3.36e-05
0.0232227	1.64e-05	-4.82e-06	9.56e-07	3.08e-05
0.0232422	1.76e-05	-6.38e-05	1.15e-05	-7.05e-06
0.0232617	3.84e-06	4.34e-05	1.5e-06	-2.47e-05
0.0232812	-8.16e-09	3.07e-05	1.25e-05	3.88e-05
0.0233008	-8.55e-06	1.22e-05	5.69e-05	-2.57e-05
0.0233203	9.7e-06	-3.09e-05	-7.79e-06	1.35e-05
0.0233398	9.78e-06	-7.53e-05	8.44e-06	2.29e-05
0.0233594	7.62e-06	2.81e-05	8.26e-06	-1.65e-05
0.0233789	1.56e-06	9.75e-05	1.58e-05	5.92e-05
0.0233984	2.22e-05	-2.93e-05	8.51e-06	2.7e-05
0.023418	1.77e-05	-4.5e-05	-6.67e-06	2.78e-05
0.0234375	-4.4e-06	3.44e-06	5.78e-06	3.85e-05
0.023457	2.91e-05	4.7e-05	2.02e-05	9.32e-06
0.0234766	2.03e-05	2.26e-06	-9.62e-06	2.68e-05
0.0234961	2.29e-05	-6.12e-05	2.89e-05	3.33e-05
0.0235156	2.03e-05	1.79e-05	1.65e-05	-3.14e-05
0.0235352	2.32e-05	5.52e-05	-1.91e-05	1.43e-05
0.0235547	1.33e-05	-1.98e-05	3.01e-05	-2.07e-05
0.0235742	2.32e-05	-1.23e-06	4.56e-05	-1.6e-06
0.0235938	3.28e-05	-9.84e-06	-3.54e-06	2.16e-05
0.0236133	1.2e-05	-1.78e-05	-7.36e-06	-1.39e-05
0.0236328	7.33e-06	4.64e-05	8.09e-06	4.79e-05
0.0236523	2.57e-05	-2.23e-05	1.93e-05	2.53e-05
0.0236719	2.85e-05	-8.16e-05	-6.6e-07	6.83e-05
0.0236914	3.56e-05	2.48e-05	-9.87e-06	5.95e-05
0.0237109	-2.2e-06	7.05e-05	2.46e-05	-2.09e-05
0.0237305	7.96e-06	1.65e-05	-1.46e-05	-1.61e-05
0.02375	3.11e-05	-9.36e-05	1.81e-05	-9.62e-06
0.0237695	2.98e-05	-3.74e-05	4.83e-05	1.09e-05
0.0237891	2.97e-05	7.23e-05	2.98e-07	-2.03e-05
0.0238086	7.6e-07	2.16e-05	2.3e-05	-6.93e-05
0.0238281	8.53e-06	-2.11e-05	9.73e-06	5.21e-05
0.0238477	1.83e-05	-2.47e-05	-9.96e-06	3.53e-05
0.0238672	2.18e-05	7.81e-06	1.9e-05	1.63e-05
0.0238867	3.02e-05	-2.09e-05	8.74e-06	6.24e-05
0.0239063	7.77e-06	-9.96e-06	-3.52e-05	-2.25e-06
0.0239258	6.68e-06	2.88e-05	2.4e-05	1.74e-05
0.0239453	2.82e-05	1.47e-05	2.21e-05	6.47e-05
0.0239648	2.33e-05	1.39e-05	-1.08e-05	-6.08e-05
0.0239844	1.82e-05	-4.58e-05	3.83e-08	-2.63e-06
0.0240039	-2.21e-06	-5.39e-05	3.15e-05	8.96e-06
0.0240234	5.25e-06	8.56e-05	9.94e-06	1.46e-06
0.024043	2.88e-05	3.4e-05	-1.02e-05	4.96e-05
0.0240625	1.23e-05	-9.68e-05	2.35e-05	-1.67e-05
0.024082	1.7e-05	2.77e-05	2.55e-05	-1.79e-05
0.0241016	1.1e-05	6.4e-05	4.08e-06	4.22e-05
0.0241211	-4.44e-06	-4.87e-05	-2.54e-06	1.92e-05
0.0241406	4.72e-06	3.29e-06	5.82e-06	8.43e-05
0.0241602	1.42e-05	2.75e-05	-4.23e-06	-7.74e-06
0.0241797	1.9e-05	-3.07e-05	6.14e-06	-7.93e-05
0.0241992	1.02e-05	-3.89e-05	4.28e-06	0.00010571
0.0242188	-1.4e-05	2.76e-06	5.51e-06	-1.39e-05
0.0242383	1.59e-06	4.82e-05	9.85e-06	-1.51e-06
0.0242578	2.09e-05	3.77e-05	4.32e-07	2.43e-05
0.0242773	6.09e-06	-5.13e-05	1.29e-05	-2.83e-05
0.0242969	2.11e-05	-2.94e-05	2.14e-05	4.65e-05
0.0243164	6.82e-06	3.88e-05	2.45e-05	3.02e-05
0.0243359	8.8e-06	1.73e-06	-1.11e-05	3.37e-05
0.0243555	4.99e-06	1.36e-05	-4.26e-09	5.98e-06
0.024375	1.56e-05	3.11e-05	3.06e-05	-9.07e-06
0.0243945	9.34e-06	-4.55e-05	-1.44e-05	4.3e-05
0.0244141	1.24e-05	-3.01e-05	-9.72e-06	1.71e-05
0.0244336	7.48e-06	2.68e-05	2.62e-05	1.31e-05
0.0244531	3.55e-05	4.03e-05	-7.51e-06	3.16e-05
0.0244727	2.02e-05	-1.6e-06	-8.73e-06	2.43e-05
0.0244922	1.66e-06	-2.75e-05	1.63e-05	4.5e-05
0.0245117	1.15e-05	-1.01e-05	2.38e-05	3.85e-05
0.0245313	1.69e-05	8.25e-06	-1.25e-05	-5.92e-06
0.0245508	2.48e-05	2.3e-06	1.56e-05	-1.43e-05
0.0245703	9.75e-06	2e-05	3e-05	3.58e-06
0.0245898	2.2e-05	-2.6e-05	1.11e-05	9.03e-06
0.0246094	1.98e-05	-5.62e-05	6.1e-06	1.35e-06
0.0246289	9.82e-06	-6.3e-06	2.97e-06	2.27e-05
0.0246484	6.71e-06	5.32e-05	2.32e-05	2.75e-05
0.024668	3.48e-05	4.23e-05	-1.56e-05	-1.87e-05
0.0246875	2.15e-05	-8.95e-05	9.77e-06	2.76e-05
0.024707	2.33e-05	-4.63e-05	2.17e-05	4.74e-05
0.0247266	1.85e-05	3.97e-05	-1.87e-05	1.52e-05
0.0247461	2.88e-06	3.5e-05	1.64e-05	3.46e-05
0.0247656	2.87e-05	-1.86e-05	1.2e-05	-8.43e-06
0.0247852	2.9e-05	-5.1e-05	2.47e-05	5.5e-06
0.0248047	1.95e-05	3.38e-06	1.92e-05	1.13e-05
0.0248242	1.98e-05	4.7e-05	2.15e-05	-6.57e-05
0.0248438	1.07e-05	-9.57e-05	-1.84e-05	6.52e-05
0.0248633	1.12e-05	7.06e-06	2.18e-05	5.28e-05
0.0248828	3.14e-05	7.41e-05	9.57e-06	7.84e-06
0.0249023	2.69e-05	-1.77e-05	5.64e-06	-3.56e-06
0.0249219	4.92e-06	-2.6e-05	4.97e-06	-4.21e-06
0.0249414	-3.99e-06	-4.9e-05	-8.12e-06	4.93e-05
0.0249609	3.93e-05	1.26e-05	1.13e-05	5.58e-05
0.0249805	4.67e-05	1.49e-05	1.74e-05	-1.1e-05
0.025	1.53e-06	-2.12e-05	1.81e-06	1.1e-05
0.0250195	-1.69e-05	6.25e-05	1.25e-05	1.16e-05
0.0250391	1.55e-05	-2.46e-05	1.28e-05	2.88e-05
0.0250586	3.08e-05	-6.96e-05	1.21e-05	5.15e-05
0.0250781	2.09e-05	7.91e-05	2.4e-05	-3e-05
0.0250977	1.09e-05	-1.36e-05	-7.62e-06	-1.92e-05
0.0251172	1.74e-05	-5.16e-05	3.63e-05	3.88e-05
0.0251367	-1.07e-07	2.04e-05	1.4e-05	2.75e-05
0.0251563	-4.93e-06	2.18e-05	-1.76e-05	1.98e-05
0.0251758	3.13e-05	2.54e-05	1.65e-05	1.41e-05
0.0251953	3.33e-05	-6.38e-05	1.36e-05	1.06e-05
0.0252148	6.84e-06	-1.11e-05	-7.11e-06	4.77e-05
0.0252344	-1.76e-05	9.79e-05	3.25e-05	-5.12e-06
0.0252539	9.02e-06	1.78e-06	7.36e-06	9.52e-07
0.0252734	2.45e-05	-0.000102982	-1.42e-05	4.57e-05
0.025293	-1.09e-06	4.22e-05	3.68e-05	-1.33e-06
0.0253125	7.55e-06	7.54e-05	1.84e-05	-2.81e-05
0.025332	5.6e-06	-1.91e-05	8.07e-06	-7.13e-06
0.0253516	-2.02e-06	-7.39e-05	-8.78e-07	3.69e-05
0.0253711	1.67e-05	-1.83e-06	-4.79e-06	2.16e-05
0.0253906	1.8e-05	3.51e-05	3.23e-05	7.53e-06
0.0254102	1.27e-05	-2.3e-05	1.48e-05	2.59e-05
0.0254297	1.37e-05	3.37e-05	-1.51e-05	-5.02e-07
0.0254492	1.22e-05	7.32e-06	2.62e-05	-1.71e-06
0.0254687	2.98e-05	-2.57e-05	2.82e-07	1.46e-05
0.0254883	3.14e-05	-5.79e-05	1.91e-05	3.33e-05
0.0255078	1.61e-05	1.47e-05	8.44e-06	4.72e-06
0.0255273	-2.42e-06	8.63e-05	5.46e-06	-2.74e-05
0.0255469	2.64e-05	-2.16e-05	2.38e-05	4.31e-05
0.0255664	2.56e-05	-6.38e-05	2.52e-05	-1.86e-06
0.0255859	2.73e-05	5.67e-05	1.43e-05	-9.32e-07
0.0256055	1.49e-05	-1.33e-05	6.38e-06	1.31e-05
0.025625	1.36e-05	-3.81e-05	2.77e-05	-6.65e-06
0.0256445	1.58e-05	1.54e-05	1.87e-05	-1.22e-05
0.0256641	1.79e-05	-6.12e-06	1.63e-05	1.69e-06
0.0256836	1.37e-05	4.3e-05	1.02e-05	2.54e-05
0.0257031	6.36e-06	-4.98e-05	-3.09e-06	3.44e-05
0.0257227	1.03e-05	-3.71e-05	9.01e-06	2.91e-05
0.0257422	1.7e-05	5.65e-05	2.64e-05	-3.51e-05
0.0257617	3.29e-05	-2.77e-05	1.44e-05	2.55e-05
0.0257812	2.39e-05	-3.34e-05	2.35e-05	4.67e-05
0.0258008	4.39e-06	1.92e-05	1.78e-07	-8.4e-07
0.0258203	9.85e-06	-3.84e-05	7.8e-06	-1.28e-05
0.0258398	2.2e-05	-1.89e-05	4.09e-05	-1.54e-05
0.0258594	2.33e-05	6.48e-05	8.22e-06	1.59e-05
0.0258789	2.64e-05	1.33e-05	7.15e-06	2.05e-05
0.0258984	1.53e-05	-0.000112484	6.97e-06	1.37e-05
0.025918	2.64e-06	-1.45e-05	8.75e-06	-1.12e-05
0.0259375	2.18e-05	4.48e-05	1.25e-05	-7.16e-06
0.025957	2.23e-05	1.12e-05	2.29e-05	3.2e-05
0.0259766	1.82e-05	-2.64e-05	-5.01e-06	5.85e-05
0.0259961	1.31e-05	3.99e-06	-3.08e-06	-7.86e-06
0.0260156	1.3e-05	-2.54e-05	1.83e-05	1.65e-06
0.0260352	1.86e-05	-3.94e-05	2.65e-05	1.45e-05
0.0260547	2.28e-05	-2.03e-05	-5.13e-06	-5.21e-06
0.0260742	1.13e-05	3.83e-07	2.69e-05	1.34e-06
0.0260937	3.65e-06	3.59e-05	1.07e-05	-7.25e-06
0.0261133	2.74e-05	-9.43e-06	3.01e-05	2.85e-05
0.0261328	6.54e-06	-6.3e-05	2.62e-05	3.85e-05
0.0261523	2.34e-05	-4.24e-06	-5.7e-06	2.12e-05
0.0261719	2.07e-05	2.94e-05	-6.84e-07	8.16e-06
0.0261914	5.83e-06	-1.65e-05	4.55e-05	7.29e-06
0.0262109	2.39e-05	-3.99e-05	-1.27e-06	2.65e-05
0.0262305	3.81e-06	2.49e-05	-1.03e-05	1.67e-05
0.02625	2.54e-05	-2.13e-05	2.08e-05	-4.58e-05
0.0262695	1.17e-05	-1.62e-05	3.71e-06	1.33e-05
0.0262891	3.27e-05	4.29e-05	2.2e-05	5.68e-05
0.0263086	3.21e-06	3.01e-06	-9.24e-07	1.13e-05
0.0263281	4.49e-06	-4.83e-05	3.98e-05	1.36e-05
0.0263477	2.31e-05	-6.36e-05	2.99e-05	-2.16e-05
0.0263672	2.42e-05	5.98e-05	-2.21e-05	1.02e-05
0.0263867	1.32e-05	7.66e-05	2.34e-05	3.93e-05
0.0264062	2.71e-05	-7.71e-05	2.68e-05	1.52e-05
0.0264258	-1.25e-05	-5.64e-05	-2.17e-05	4.61e-05
0.0264453	3.72e-05	3.69e-05	4.24e-06	3.38e-06
0.0264648	2.74e-05	-2.6e-05	3.23e-05	-3.27e-05
0.0264844	1.12e-05	-3.43e-06	1.92e-05	2.74e-05
0.0265039	2.47e-05	5.78e-05	-1.54e-05	5.13e-05
0.0265234	1.87e-05	9.58e-07	-4.1e-06	1.24e-06
0.026543	-6.67e-06	-7.09e-05	6.94e-05	1.31e-05
0.0265625	1.82e-05	2.38e-05	1.22e-05	-5.27e-06
0.026582	2.61e-05	3.77e-05	-2.78e-05	4.87e-05
0.0266016	-1.52e-05	-5.58e-05	2.7e-05	5.37e-05
0.0266211	1.93e-06	6.13e-06	1.47e-05	-4.1e-06
0.0266406	1.27e-05	4.67e-05	5.38e-06	3.38e-05
0.0266602	3.53e-05	-2.32e-05	2.71e-05	1.16e-05
0.0266797	4.31e-06	-2.52e-05	1.87e-05	-5.3e-05
0.0266992	-1.08e-05	3.07e-05	-7.03e-06	2.92e-05
0.0267187	-3.53e-06	-2.72e-05	-7.77e-06	2.72e-05
0.0267383	2.54e-05	-7.22e-06	1.98e-05	-8.36e-06
0.0267578	3.03e-05	-1.7e-05	3.03e-05	1.64e-05
0.0267773	1.33e-05	7.71e-06	1.61e-06	4.69e-05
0.0267969	-9.03e-06	4.15e-05	-4.11e-07	5.26e-05
0.0268164	1.37e-05	-2.88e-05	1.99e-05	-1.17e-06
0.0268359	2.75e-05	-2.63e-05	1.06e-05	-9.33e-06
0.0268555	2.01e-05	-2.88e-06	5.79e-06	4.87e-05
0.026875	2.18e-05	4.19e-06	2.16e-05	5.54e-05
0.0268945	-2.27e-06	-5.89e-07	2.38e-05	-4.76e-05
0.0269141	2.48e-05	-3.6e-06	3.43e-06	-1.98e-05
0.0269336	1.43e-05	-3.1e-05	7.5e-06	5.94e-06
0.0269531	1.75e-05	1.22e-05	2.31e-05	-1.05e-05
0.0269727	9.9e-06	3.43e-06	-1.87e-05	2.56e-05
0.0269922	2.9e-05	-5.29e-05	3.52e-05	3.16e-05
0.0270117	2.7e-05	-1.33e-05	1.36e-05	-8.44e-06
0.0270312	1.71e-05	4.24e-05	1.47e-06	5.32e-05
0.0270508	4.25e-06	2.6e-05	1.92e-05	3.7e-05
0.0270703	4.57e-05	-2.63e-05	5.05e-06	1.91e-05
0.0270898	2.51e-05	-0.000101121	3.91e-06	1.8e-05
0.0271094	1.32e-05	7.89e-07	3.95e-05	-2.78e-05
0.0271289	1.55e-05	0.000117791	9.18e-06	-2.91e-06
0.0271484	3.56e-05	-4.88e-06	1.8e-06	7.33e-06
0.027168	1.85e-05	-0.000122192	4.78e-06	-2.83e-05
0.0271875	7.8e-06	-3.28e-05	1.58e-05	2.78e-07
0.027207	2.74e-05	6.66e-05	3.89e-05	2.05e-05
0.0272266	2.45e-05	3.43e-05	-6e-08	5.11e-06
0.0272461	2.94e-05	-4.31e-05	5.81e-06	9.04e-05
0.0272656	2.76e-05	-4.71e-05	7.86e-06	-1.34e-05
0.0272852	2.51e-05	-1.48e-05	1.91e-05	1.27e-05
0.0273047	7.25e-06	3.22e-05	9.24e-06	7.71e-05
0.0273242	5.49e-05	-2.65e-05	7e-06	-2.41e-05
0.0273438	1.64e-05	-1.72e-05	1.81e-05	-2.39e-05
0.0273633	6.45e-06	-3.24e-06	1.4e-05	-8.82e-06
0.0273828	9.68e-06	2.59e-05	-4.16e-07	-2.17e-05
0.0274023	3.15e-05	-3.88e-06	4.91e-05	-6.37e-06
0.0274219	4.12e-05	-9.21e-06	1.03e-05	-3.58e-05
0.0274414	1.76e-05	6.23e-06	-5.75e-06	2e-05
0.0274609	9.99e-06	-2.42e-05	4.15e-05	4.11e-05
0.0274805	1.16e-05	-5.99e-06	1.52e-05	-8.2e-06
0.0275	4.36e-05	-4.28e-05	9.79e-07	6.2e-05
0.0275195	2.93e-05	5.92e-06	-3.92e-06	4.4e-05
0.0275391	2.67e-05	7.76e-05	3.24e-05	-3.9e-05
0.0275586	8.06e-06	-1.84e-05	3.99e-05	1.92e-05
0.0275781	2.41e-05	-2.07e-05	-2.95e-05	-2.66e-06
0.0275977	3.29e-05	-4.08e-05	-3.67e-06	-4.34e-05
0.0276172	1.82e-05	-4.51e-05	7.36e-05	1.9e-05
0.0276367	2.35e-05	9.97e-05	1.26e-05	-2.37e-05
0.0276563	1.6e-05	2.19e-05	-1.09e-06	-8.66e-06
0.0276758	1.91e-05	-6.38e-05	-1e-06	1.19e-05
0.0276953	1.53e-05	-3.19e-05	5.17e-06	8.2e-06
0.0277148	3.14e-05	1.52e-05	2.78e-05	6.61e-05
0.0277344	2.71e-05	1.83e-05	1.51e-05	-2.89e-06
0.0277539	3.11e-06	-2.12e-05	-3.55e-06	-3.55e-05
0.0277734	2.78e-05	8.67e-06	2.09e-05	1.11e-05
0.027793	3.58e-05	2.1e-05	-5.21e-06	4.2e-05
0.0278125	2.32e-05	-2.68e-05	1.36e-05	2.47e-05
0.027832	2.21e-05	2.29e-05	2.34e-05	-2.07e-05
0.0278516	8.1e-06	-2.35e-05	-1.58e-05	-2.7e-05
0.0278711	2e-05	-1.35e-05	1.38e-05	1.02e-05
0.0278906	1.5e-05	5.11e-05	3.02e-05	6.59e-06
0.0279102	1.12e-05	-2.83e-05	1.12e-06	-9.04e-06
0.0279297	1.83e-05	-7.18e-05	1.18e-05	-3.65e-06
0.0279492	1.65e-05	5.69e-05	1.1e-05	-8.08e-06
0.0279688	1.14e-05	3.01e-05	2.67e-05	2.65e-05
0.0279883	1.64e-05	-9.07e-06	9.02e-06	3.34e-05
0.0280078	2.83e-05	-4.74e-05	-1.37e-05	7.56e-06
0.0280273	2.87e-05	-1.21e-05	2.06e-05	-1.84e-05
0.0280469	2.17e-05	2.98e-05	1.41e-05	2.99e-05
0.0280664	7.7e-06	-2.84e-06	1.2e-05	4.6e-05
0.0280859	2.85e-05	1.47e-05	1.26e-05	-1.43e-05
0.0281055	1.25e-05	-1.9e-05	4.53e-06	-1.51e-06
0.028125	1.18e-05	-6.56e-05	-5.69e-06	1.58e-06
0.0281445	3.24e-06	-3.04e-05	4.36e-05	-2.77e-05
0.0281641	2.34e-05	5.59e-05	2.28e-05	3.78e-05
0.0281836	3.47e-05	4.33e-06	-1.03e-06	7.43e-06
0.0282031	2.48e-05	-5.78e-05	2.36e-05	-2.64e-05
0.0282227	2.99e-06	-9.89e-06	7.45e-06	2e-05
0.0282422	1.66e-05	9.9e-06	2.09e-05	4.48e-05
0.0282617	4.29e-06	-1.8e-05	3.57e-05	1.06e-05
0.0282813	3.6e-05	4.23e-06	-2.06e-05	-6.24e-06
0.0283008	1.64e-05	1.47e-05	1.74e-06	4.14e-05
0.0283203	1.68e-05	-6.5e-05	5.69e-05	4.11e-05
0.0283398	6.22e-06	1.81e-05	-1.9e-05	-5.09e-05
0.0283594	4.1e-05	-1.43e-05	1.56e-05	-1.21e-05
0.0283789	2.29e-05	-5.09e-05	3.57e-05	4.65e-05
0.0283984	3.29e-05	-5.74e-06	-4.42e-06	1.95e-06
0.028418	1.84e-05	7.43e-05	3.97e-05	-4.26e-05
0.0284375	2.4e-05	-1.38e-05	3.22e-05	2.92e-05
0.028457	2.98e-05	-9.18e-05	-1.36e-05	5.45e-06
0.0284766	6.6e-06	-5.61e-05	2.96e-05	1.07e-05
0.0284961	3.42e-05	0.000109887	7.15e-06	2.86e-05
0.0285156	2.01e-05	2.3e-05	2.32e-05	3.93e-05
0.0285352	1.37e-05	-0.000111982	1.9e-05	-3.34e-06
0.0285547	1.88e-05	-4.64e-06	-1.38e-05	1.6e-05
0.0285742	3.06e-05	-5.44e-06	4.05e-05	-7.79e-06
0.0285938	3.94e-05	-7.99e-06	2.87e-05	-1.97e-05
0.0286133	1.27e-05	2.56e-05	-2.07e-05	1.92e-05
0.0286328	4.42e-06	-1.48e-05	3.87e-05	-1.85e-05
0.0286523	2.56e-05	-1.39e-05	3.31e-05	1.73e-06
0.0286719	2.12e-05	7.6e-06	-1.51e-05	1.67e-05
0.0286914	1.04e-05	-7.26e-06	5.02e-05	9.57e-07
0.0287109	2.89e-05	1.56e-05	5.4e-06	3.94e-05
0.0287305	1.2e-05	-2.36e-05	-9.54e-06	2.59e-05
0.02875	1.75e-05	-5.28e-05	1.58e-05	-1.87e-05
0.0287695	1.78e-05	3.83e-05	3.09e-05	-1.08e-05
0.0287891	2.03e-05	1.6e-05	3.91e-05	-1.74e-05
0.0288086	1.58e-05	1.25e-05	-2.33e-05	-1.13e-06
0.0288281	2.3e-05	-2.18e-05	1.11e-05	1.8e-05
0.0288477	1.79e-05	-7.29e-06	4.41e-05	-3.46e-05
0.0288672	1.48e-05	-1.47e-07	6.12e-06	-2.73e-05
0.0288867	3.02e-05	1.37e-05	7.35e-06	3.26e-05
0.0289063	7.2e-06	-4.02e-05	1.03e-05	-3.71e-06
0.0289258	2.72e-05	3.47e-05	1.79e-05	2.73e-05
0.0289453	2.66e-05	2.95e-05	7.74e-07	4.69e-05
0.0289648	1.88e-05	-8.91e-05	3.08e-05	-9.61e-06
0.0289844	2.84e-05	-5.25e-06	3.85e-05	1.6e-05
0.0290039	-1.47e-07	0.000144167	-3.59e-06	-3.16e-05
0.0290234	2.1e-05	-4.33e-05	1.91e-05	8.03e-06
0.029043	9.11e-06	-8.38e-05	4.34e-05	-8.04e-06
0.0290625	1.7e-05	4.32e-05	2.61e-05	-4.76e-05
0.029082	2.47e-05	1.59e-05	-6.21e-07	4.26e-05
0.0291016	1.79e-05	-1.66e-05	-1.15e-05	3.79e-05
0.0291211	9.11e-06	3.31e-06	1.72e-05	4.47e-05
0.0291406	8.26e-06	1.92e-05	4.23e-05	1.02e-05
0.0291602	3.47e-05	-2.83e-05	1.62e-05	4.21e-06
0.0291797	2.84e-05	-2.59e-05	2.43e-05	2.75e-05
0.0291992	1.36e-05	3.56e-05	2.89e-06	9.71e-06
0.0292188	2.34e-05	3.27e-05	5.13e-06	-2.61e-05
0.0292383	2.34e-05	-5.4e-05	8.38e-05	-4.44e-06
0.0292578	2.42e-05	3.54e-06	2.78e-05	-1.09e-05
0.0292773	2.36e-05	-3.84e-06	-3.13e-05	6.35e-06
0.0292969	1.55e-05	1.36e-05	2.22e-05	3.71e-05
0.0293164	2.35e-05	2.65e-05	4.6e-05	1.16e-05
0.0293359	2.05e-05	-4.64e-05	2.54e-05	-4.39e-06
0.0293555	3.41e-05	-1.91e-05	-1.05e-05	-3.91e-05
0.029375	3.02e-05	9.92e-06	6.84e-06	5.12e-05
0.0293945	2.45e-05	2.09e-05	2.61e-05	7.36e-05
0.0294141	7.49e-06	-1.82e-05	1.5e-05	5.21e-06
0.0294336	1.96e-05	-2.78e-05	4.12e-05	-4.11e-06
0.0294531	3.4e-05	1.03e-05	4.45e-06	-1.6e-05
0.0294727	1.1e-05	-1.08e-05	-9.34e-06	-1.03e-05
0.0294922	3.37e-05	-4.27e-05	1.82e-05	8.61e-06
0.0295117	2.4e-05	5.92e-06	5.73e-05	-8.58e-06
0.0295312	5.57e-06	3.66e-05	2.86e-05	7.6e-06
0.0295508	2.73e-05	3.3e-06	-3.8e-05	1.68e-06
0.0295703	2.1e-05	-3.04e-05	2.22e-05	-1.41e-05
0.0295898	2.87e-05	-3.8e-05	3.09e-05	7.34e-05
0.0296094	1.57e-05	-8.32e-06	-3.4e-06	1.82e-05
0.0296289	3.69e-05	3.46e-05	2.49e-05	-7.37e-06
0.0296484	7.19e-06	2.74e-06	2.52e-05	1.89e-05
0.029668	-3.04e-06	-1.49e-05	-2.2e-05	-4.91e-06
0.0296875	3.55e-05	-4.76e-06	3.86e-05	3.9e-05
0.029707	3.17e-05	-6.23e-06	2.69e-05	9.87e-06
0.0297266	1.92e-05	-4.4e-07	7.72e-06	-2.7e-05
0.0297461	2.05e-05	-2.07e-05	1.62e-05	7.95e-06
0.0297656	1e-05	-3.13e-05	-2.44e-06	2.9e-05
0.0297852	2.2e-05	2.27e-05	4.02e-05	-3.88e-05
0.0298047	2.04e-05	6.5e-05	9.63e-06	-1.91e-05
0.0298242	2.5e-05	-1.24e-05	-1.3e-05	8.98e-06
0.0298437	1.93e-05	-6.82e-05	4.19e-05	3.53e-05
0.0298633	1.07e-05	3.21e-05	4.09e-06	1.6e-05
0.0298828	1.89e-05	4.79e-05	-4.44e-06	1.58e-06
0.0299023	2.87e-05	-1.37e-05	4.3e-05	-1.97e-05
0.0299219	1.25e-05	-8.25e-06	5.28e-06	1.57e-05
0.0299414	1.57e-05	-2.09e-05	6.49e-06	1.19e-05
0.0299609	1.3e-05	-1.08e-06	2.15e-05	3.08e-06
0.0299805	1.57e-05	5.71e-05	3.42e-05	7.03e-06
0.03	1.91e-05	-7.46e-06	1.32e-05	-2.5e-05
0.0300195	2.49e-05	-5.1e-05	-1.08e-06	-8.37e-06
0.0300391	7.14e-06	-7.61e-06	1.41e-05	4.58e-05
0.0300586	1.04e-05	4.1e-05	2.54e-05	5.77e-06
0.0300781	2.84e-05	5.89e-05	3.82e-06	-1.21e-05
0.0300977	1.41e-05	-1.03e-05	2.46e-05	-3.16e-05
0.0301172	9.96e-06	-8.11e-05	3.8e-06	-2.77e-05
0.0301367	3.27e-06	1.22e-05	-4.36e-08	4.79e-05
0.0301562	1.36e-05	7.69e-05	2.46e-05	3.88e-05
0.0301758	2.38e-05	-2.43e-05	1.9e-05	2.63e-05
0.0301953	9.55e-06	4.15e-06	5.45e-06	2.28e-05
0.0302148	2.18e-05	2.73e-05	1.82e-05	-4.63e-05
0.0302344	6.09e-06	-4.16e-05	2.53e-05	-1.09e-05
0.0302539	1.94e-05	6.42e-07	1.09e-05	2.89e-05
0.0302734	2.9e-05	1.82e-05	2.23e-05	-2.39e-05
0.030293	1.73e-05	-7.11e-06	4.33e-06	-2.57e-05
0.0303125	1.68e-05	6.08e-05	1.65e-05	-2.72e-05
0.030332	3.61e-06	-3.69e-05	1.92e-05	-2.28e-05
0.0303516	1.85e-05	-4.65e-05	6.89e-06	5.3e-05
0.0303711	3.19e-05	6.07e-05	1.52e-05	2.37e-05
0.0303906	1.2e-05	-2.75e-05	2.08e-05	2.4e-05
0.0304102	2.97e-05	-7.63e-06	7.94e-06	4.79e-05
0.0304297	1.97e-05	5.97e-05	3.98e-05	-2.95e-05
0.0304492	8.47e-06	-4.08e-05	1.14e-05	2.99e-05
0.0304687	2.55e-05	-1.09e-05	2.66e-07	-1.6e-05
0.0304883	8.74e-06	1.96e-05	3.16e-05	-4.16e-05
0.0305078	2.3e-05	-3.48e-06	1.87e-05	2.66e-05
0.0305273	1.54e-05	-5.29e-06	2.72e-05	-3.14e-05
0.0305469	1.61e-05	-6.24e-05	1.1e-05	-5.53e-05
0.0305664	2.91e-05	3.9e-05	1.26e-05	2.84e-05
0.0305859	1.69e-05	5.98e-05	4.99e-05	1.42e-05
0.0306055	2.84e-05	-5.96e-05	8.55e-06	6.53e-05
0.030625	1.28e-05	-3.56e-05	-1.4e-05	6.59e-05
0.0306445	1.2e-05	4.37e-05	5.55e-05	-2.33e-05
0.0306641	1.95e-05	4.48e-05	2.39e-05	-3.78e-05
0.0306836	2.07e-05	-6.69e-05	2.82e-06	7.08e-06
0.0307031	2.9e-05	-6.42e-05	3.23e-05	3.62e-05
0.0307227	2.24e-05	8.58e-05	1.74e-05	3.66e-05
0.0307422	7.93e-06	1.48e-05	1.35e-05	-6.41e-05
0.0307617	1.65e-05	-7.62e-05	3.22e-05	-3.42e-05
0.0307812	3.22e-05	9.19e-06	3.22e-05	4.17e-06
0.0308008	1.24e-05	-2.01e-05	3.69e-05	3.43e-05
0.0308203	1.27e-05	1.63e-05	-2.25e-05	5.64e-05
0.0308398	2.73e-05	7.54e-06	1.4e-05	3.14e-06
0.0308594	1.1e-05	-6.51e-05	6.85e-05	-2.27e-05
0.0308789	3.09e-05	4.6e-05	3.05e-06	2.52e-05
0.0308984	1.84e-05	-4.31e-06	-1.5e-05	4.48e-05
0.030918	1.16e-05	-6.65e-05	2.41e-05	2.25e-05
0.0309375	1.5e-05	3.16e-05	4e-05	-3.13e-05
0.030957	1.2e-05	1.55e-05	4.31e-06	-6.36e-05
0.0309766	1.93e-05	-2.59e-06	3.52e-05	1.21e-06
0.0309961	2.18e-05	1.59e-05	1.44e-05	4.66e-05
0.0310156	3.7e-05	-4.69e-05	-2.32e-06	5.1e-06
0.0310352	1.7e-05	-8.79e-06	3.4e-05	6.95e-06
0.0310547	1.35e-05	1.93e-05	9.99e-06	-1.31e-05
0.0310742	1.65e-05	9.16e-06	3.35e-05	5.53e-07
0.0310937	4.3e-05	5.92e-05	1.05e-05	2.81e-05
0.0311133	2.73e-05	-5.6e-05	-1.11e-05	2.39e-05
0.0311328	2.48e-05	-2.76e-05	3.94e-05	7.04e-06
0.0311523	8.4e-06	6.74e-05	4.94e-05	-5.28e-05
0.0311719	1.54e-05	-3.67e-05	-1.9e-06	-2.18e-05
0.0311914	3.02e-05	2.08e-06	4.46e-06	5.65e-05
0.0312109	1.87e-05	2.72e-05	1.42e-05	6.18e-06
0.0312305	2.5e-05	-1.14e-05	2.28e-05	-3.93e-05
0.03125	-2.55e-06	9.24e-06	2.39e-05	2.93e-05
0.0312695	2.11e-05	-1.6e-05	-1.14e-05	8.58e-06
0.0312891	3.35e-05	4.29e-05	1.6e-05	3.31e-05
0.0313086	2.34e-05	2.17e-05	3.78e-05	2.51e-05
0.0313281	1.47e-05	-7.64e-05	2.91e-06	-4.92e-05
0.0313477	-1.23e-05	4.45e-08	1.55e-05	6.26e-06
0.0313672	5.68e-06	6.81e-05	3.33e-05	-1.13e-05
0.0313867	3.57e-05	2.57e-05	3.37e-05	-1.84e-05
0.0314062	3.66e-05	-1.72e-05	2.63e-06	-1.24e-05
0.0314258	-3.04e-06	-9.4e-05	2.49e-05	-6.25e-06
0.0314453	-1.92e-06	7.66e-05	2.55e-05	1.72e-05
0.0314648	1.4e-05	9.26e-05	4.75e-06	3.48e-05
0.0314844	2.85e-05	-4.67e-05	2.49e-05	-1.7e-05
0.0315039	2.46e-05	-6.24e-05	1.25e-05	-1.21e-05
0.0315234	1.68e-05	2.25e-05	2.44e-05	3.75e-05
0.031543	-6.54e-06	4.69e-05	2.56e-05	9.78e-06
0.0315625	1.45e-05	4.06e-05	4.38e-06	-1.53e-05
0.031582	2.35e-05	-7.18e-05	4.44e-05	-1.99e-06
0.0316016	2.22e-05	-5.19e-05	3.71e-05	-1e-05
0.0316211	1.02e-05	5.45e-05	-8.41e-07	-4.11e-05
0.0316406	1.29e-05	2.53e-05	1.17e-05	4.19e-05
0.0316602	2.82e-06	4.68e-07	1.04e-06	3.17e-05
0.0316797	2.89e-05	-5.33e-05	4.05e-05	-2.86e-05
0.0316992	1.53e-05	3.01e-05	3.13e-05	1.08e-05
0.0317187	1.35e-05	5.22e-05	-1.31e-05	5.2e-06
0.0317383	2.01e-06	-5.57e-05	2.57e-05	2.08e-05
0.0317578	2.54e-05	-5.6e-05	1.78e-05	7.09e-06
0.0317773	1.62e-05	7.34e-05	3.05e-06	-1.47e-05
0.0317969	2.65e-05	5.86e-05	8.09e-05	-1.74e-05
0.0318164	5.56e-06	-5.21e-05	-8.28e-06	-1.65e-05
0.0318359	1.64e-05	-7.53e-05	-2.24e-06	2.15e-05
0.0318555	1.95e-05	6.76e-05	3.99e-05	4.99e-05
0.031875	2.12e-05	3.91e-05	1.22e-05	2.21e-05
0.0318945	1.88e-05	-9.04e-05	1.41e-05	-1.88e-05
0.0319141	3.89e-06	1.83e-05	9.13e-06	-1.24e-05
0.0319336	-5.23e-06	9.65e-05	9.12e-06	-1.06e-05
0.0319531	1.29e-05	-4.43e-05	3.9e-05	3.47e-05
0.0319727	1.72e-05	-3.81e-05	1.09e-05	-9.81e-06
0.0319922	2.82e-05	1.84e-05	4.59e-06	-3.39e-05
0.0320117	1.66e-05	2.03e-05	3.06e-05	-3.79e-06
0.0320312	1.9e-05	5.72e-05	2.44e-05	-1.48e-06
0.0320508	-4.19e-06	-1.18e-05	2.69e-05	4.47e-05
0.0320703	1.34e-05	-9.25e-07	3.24e-05	3.1e-05
0.0320898	3.59e-05	-4.87e-06	-7.43e-06	-1.56e-05
0.0321094	2.32e-05	-7.29e-06	6.31e-06	4.74e-06
0.0321289	1.25e-05	4.67e-05	2.52e-05	-1.47e-05
0.0321484	1.22e-05	9.24e-06	3.63e-05	1.15e-05
0.032168	1.21e-05	-3.42e-05	3.37e-05	-1.48e-05
0.0321875	5.17e-05	3.65e-06	-6.39e-06	-3.74e-05
0.032207	3.9e-05	5.03e-05	2.97e-05	1.05e-05
0.0322266	1.58e-05	2.03e-05	3.78e-05	8.6e-06
0.0322461	3.6e-06	-1.25e-05	1.72e-05	-1.2e-05
0.0322656	2.55e-05	-4.12e-05	1.08e-05	3.19e-05
0.0322852	3.79e-05	2.17e-05	2.68e-05	2.99e-05
0.0323047	1.97e-05	3.98e-05	8.61e-06	4.92e-05
0.0323242	1.22e-05	-6.39e-06	1.72e-05	1.97e-05
0.0323437	-5.91e-06	-4.49e-07	4.96e-05	-1.1e-05
0.0323633	1.94e-05	1.11e-05	1.14e-05	-3.57e-07
0.0323828	3.37e-05	3.27e-05	3.21e-05	-3.08e-05
0.0324023	2e-05	-2.36e-05	1.8e-05	-2.31e-05
0.0324219	2.06e-05	-2.69e-05	1.54e-05	-3.28e-05
0.0324414	-2.2e-05	8.33e-05	2.5e-05	-6.8e-05
0.0324609	1.15e-05	-5.86e-06	2.3e-05	4.13e-05
0.0324805	2.96e-05	-6.91e-05	2.98e-05	3.84e-05
0.0325	1.11e-05	2.24e-05	1.07e-05	1.12e-05
0.0325195	2.25e-06	5.33e-05	1.15e-05	2.16e-05
0.0325391	1.38e-05	2.55e-05	3.33e-05	-3.15e-06
0.0325586	-9.74e-07	-4.59e-05	2.37e-05	2.88e-05
0.0325781	2.23e-05	-1.54e-05	1.77e-05	1.7e-05
0.0325977	6.81e-07	4.18e-05	4.21e-05	-2.2e-05
0.0326172	2.82e-05	3.96e-05	1.05e-05	-1.68e-05
0.0326367	6.17e-06	-1.74e-06	7.67e-07	-3.25e-05
0.0326562	6.05e-06	1.27e-05	4.21e-05	-1.71e-05
0.0326758	1.17e-05	-1.01e-05	1.66e-05	-1.98e-05
0.0326953	1.77e-05	1.61e-05	2.52e-05	5.28e-06
0.0327148	9.78e-06	-8.01e-06	2e-05	4.84e-05
0.0327344	1.73e-05	-5.9e-06	9.04e-06	4.52e-06
0.0327539	1.34e-05	5.8e-05	1.47e-05	2.32e-06
0.0327734	3.18e-05	5.18e-05	1.74e-05	2.28e-05
0.032793	2.62e-05	-5.75e-05	4.15e-05	3.76e-05
0.0328125	-4.1e-06	-3.51e-05	2.98e-05	8.1e-06
0.032832	1.14e-05	2.96e-05	-5.49e-06	-6.09e-05
0.0328516	7.45e-06	3.11e-05	2.95e-05	-3.64e-05
0.0328711	2.8e-05	9.12e-06	2.6e-05	3.37e-05
0.0328906	2.06e-05	-2.65e-06	2.49e-05	-2.3e-05
0.0329102	5.13e-06	-1.61e-05	1.52e-05	-2.7e-06
0.0329297	6.31e-06	3.14e-05	-1.44e-06	-3.11e-05
0.0329492	1.25e-05	6.59e-05	3.68e-05	3.02e-05
0.0329687	3.96e-05	-6.08e-05	2.52e-05	-1.94e-05
0.0329883	1.67e-05	-6.76e-05	1.35e-06	5.52e-06
0.0330078	-2.52e-05	7.91e-05	7.37e-06	2.48e-06
0.0330273	9.12e-06	9.19e-05	1.31e-05	-6.81e-06
0.0330469	2.3e-05	-4.25e-05	3.81e-05	2.25e-05
0.0330664	1.71e-05	-5.27e-05	3.6e-05	5.55e-05
0.0330859	3.73e-06	2.74e-05	1.03e-05	-2.51e-05
0.0331055	1.13e-06	1.6e-05	9.32e-06	-2.43e-05
0.033125	7.5e-06	-4.31e-06	1.76e-05	2.12e-05
0.0331445	7.52e-06	5.53e-06	9.09e-06	-6.22e-05
0.0331641	1.16e-05	2.33e-05	1.65e-05	5.67e-06
0.0331836	1.45e-05	-9.6e-07	1.07e-05	-2.28e-05
0.0332031	-3.42e-06	2.76e-05	5.4e-06	2.14e-05
0.0332227	5.4e-06	-9.63e-07	1.3e-05	2.81e-05
0.0332422	2.68e-05	-3.51e-05	4.16e-05	-1.92e-05
0.0332617	1.65e-05	3.71e-05	1.89e-05	-3.41e-05
0.0332812	-2.73e-06	4.11e-05	-1.59e-06	1.7e-05
0.0333008	2.47e-05	-1.02e-05	3.5e-05	5.87e-05
0.0333203	7.82e-06	5.69e-06	3.3e-05	3.3e-05
0.0333398	6.8e-06	1.23e-05	5.61e-06	-8.76e-06
0.0333594	1.25e-05	-1.7e-05	6.06e-06	-2.48e-05
0.0333789	2.96e-05	3.53e-05	2.11e-05	1.14e-05
0.0333984	2.15e-06	6.82e-06	2.01e-05	-1.09e-05
0.033418	3.35e-06	-9.22e-06	1.27e-05	-1.43e-05
0.0334375	9.25e-06	4.42e-05	1.64e-05	-4.34e-05
0.033457	2.73e-05	1.54e-05	1.15e-05	5.13e-06
0.0334766	8.97e-06	-2.48e-05	1.37e-05	-1.87e-05
0.0334961	1.37e-05	4.93e-05	4.42e-05	3.68e-05
0.0335156	9.24e-06	2.04e-05	1e-05	3.69e-05
0.0335352	2.8e-05	1.55e-05	1.83e-05	4.92e-05
0.0335547	1.83e-05	-4.17e-05	1.06e-07	5.55e-05
0.0335742	-1.26e-05	1.92e-05	1.8e-05	9.52e-06
0.0335937	5.3e-06	0.000105248	2.82e-05	-3.83e-05
0.0336133	1.75e-05	-2.63e-05	-1.06e-06	3.71e-05
0.0336328	4.34e-05	-8.03e-05	6.75e-06	1.34e-05
0.0336523	1.56e-05	8.99e-05	3.68e-05	-2.13e-05
0.0336719	-9.89e-06	5.16e-05	2.5e-05	-4.52e-06
0.0336914	1.13e-06	-5.64e-05	2.41e-05	-7.66e-06
0.0337109	1.31e-05	2.89e-05	1.68e-05	-1.89e-05
0.0337305	1.52e-05	2.78e-05	1.89e-05	3.18e-05
0.03375	1.38e-05	-9.57e-06	2.1e-05	2.23e-05
0.0337695	-1.37e-05	-4.1e-06	7.86e-06	1.22e-05
0.0337891	5.4e-06	2.45e-05	2.43e-05	4.95e-05
0.0338086	1.17e-05	7.68e-05	1.47e-05	1.48e-05
0.0338281	9.57e-06	-4.22e-05	1.79e-05	2.18e-05
0.0338477	1.38e-05	-4.35e-05	3.37e-05	1.68e-06
0.0338672	1.28e-05	4.82e-05	-5.03e-06	6.65e-08
0.0338867	1.52e-05	6.39e-05	3.25e-05	-2.58e-05
0.0339062	-7.25e-07	-2.34e-05	2.88e-05	-7.54e-05
0.0339258	-2.65e-07	-9.49e-06	5.79e-06	1.44e-05
0.0339453	1.72e-05	-5.95e-06	5.14e-05	1.59e-05
0.0339648	5.34e-06	1.7e-05	1.93e-05	1.69e-05
0.0339844	1.34e-06	6.97e-05	9.25e-06	1.42e-05
0.0340039	1.72e-05	1.11e-05	3.52e-05	7.98e-06
0.0340234	1.72e-05	-3.63e-05	-9.79e-08	1.9e-05
0.034043	4.56e-06	3.71e-05	3.63e-05	4.95e-05
0.0340625	3.81e-06	4.27e-05	2.1e-05	9.32e-07
0.034082	1.86e-05	-2.91e-05	8.47e-06	-1.06e-05
0.0341016	4.02e-06	-1.5e-05	4.12e-05	-4.24e-05
0.0341211	6.21e-06	6.82e-05	-6.03e-06	-6.6e-06
0.0341406	-1.8e-05	1.98e-05	2.38e-05	2.46e-05
0.0341602	8.04e-06	-1.47e-05	5.45e-05	-7.71e-07
0.0341797	2.28e-05	2.6e-05	1.73e-05	-2.27e-05
0.0341992	1.1e-05	2.97e-05	1.65e-05	-9.9e-06
0.0342187	6.54e-06	-2.77e-05	2.61e-07	1.26e-05
0.0342383	-7.84e-06	4.03e-05	2.43e-05	2.88e-05
0.0342578	-2.77e-06	3.78e-05	6.1e-05	1.65e-05
0.0342773	2.14e-05	-7.55e-05	-6.04e-06	2.59e-05
0.0342969	1.05e-05	5.3e-05	2.08e-05	-1.37e-05
0.0343164	1.51e-05	9.92e-05	3.12e-05	-5.29e-05
0.0343359	9.56e-06	-2.15e-05	2.88e-06	7.86e-06
0.0343555	-8.87e-07	-4.73e-05	3.9e-05	-3.57e-06
0.034375	7.47e-06	2.36e-05	4.23e-05	3.07e-05
0.0343945	9.6e-06	0.000119191	-2.34e-06	8.7e-06
0.0344141	1.69e-05	3e-06	6.33e-06	-2.49e-05
0.0344336	1.54e-05	-8.41e-05	1.12e-05	-2.06e-05
0.0344531	-2.34e-06	5.98e-05	4.01e-05	-2.56e-06
0.0344727	1.19e-05	5.04e-05	4.89e-05	2.61e-05
0.0344922	1.08e-05	-3.49e-05	1.34e-05	-2.73e-05
0.0345117	2.24e-05	2.45e-05	1.63e-05	-4.26e-05
0.0345312	-8.67e-06	3.66e-05	1.68e-05	-9.59e-06
0.0345508	-1.04e-05	3.3e-05	4.43e-05	-6.71e-06
0.0345703	2.09e-05	-8.22e-06	2.5e-06	6.4e-05
0.0345898	6.98e-06	1.98e-05	1.14e-05	1.15e-05
0.0346094	1.11e-05	1.08e-05	1.59e-05	-5.01e-05
0.0346289	4.78e-06	-3.12e-05	2.58e-05	1.34e-06
0.0346484	-9.65e-06	5.89e-05	1.84e-05	5.56e-06
0.034668	1.64e-05	5.19e-05	4.07e-06	2.3e-05
0.0346875	4.37e-06	-1.34e-05	-5.96e-07	-2.7e-06
0.034707	-1.11e-06	-3.78e-06	3.78e-05	-1.64e-05
0.0347266	6.86e-06	3.15e-05	2.66e-05	-2.19e-05
0.0347461	1.5e-05	3.76e-05	2.76e-05	-4.08e-05
0.0347656	1.19e-05	2.89e-06	2.22e-05	4.78e-07
0.0347852	6.85e-07	-5.52e-06	9.44e-06	7.85e-05
0.0348047	-8.81e-06	2.86e-05	1.89e-05	-3.46e-06
0.0348242	1.54e-06	4.2e-06	1.54e-05	2.47e-05
0.0348437	1.85e-05	4.76e-05	1.86e-05	9.25e-06
0.0348633	-4.22e-06	7.64e-05	5.82e-06	3.43e-07
0.0348828	2.02e-06	-7.66e-05	1.82e-05	-2.24e-06
0.0349023	-2.47e-06	-4.69e-05	2.26e-05	9.89e-06
0.0349219	1.64e-06	7.25e-05	1.93e-05	-2.43e-05
0.0349414	1.83e-05	7.36e-05	2.85e-05	-2.05e-05
0.0349609	1.65e-05	-4.7e-06	1.9e-05	-1.43e-05
0.0349805	8.15e-06	-8.52e-05	2.41e-05	9.26e-07
0.035	1.49e-05	5.85e-05	2.95e-05	4.4e-05
0.0350195	-4.87e-07	6.87e-05	3.63e-06	-1.28e-05
0.0350391	3.94e-06	-6.04e-05	2.79e-05	-1.41e-05
0.0350586	2.36e-05	1.9e-05	2.65e-05	1.93e-05
0.0350781	1.53e-05	5.27e-05	6.64e-06	2.96e-05
0.0350977	-2.8e-06	-2.74e-05	3.31e-05	-5.56e-06
0.0351172	-2.33e-06	1.38e-05	1.25e-05	2.67e-05
0.0351367	-2.16e-06	-1.66e-05	-3.42e-06	3.6e-05
0.0351562	2.88e-05	2.58e-05	3.62e-05	-1.7e-05
0.0351758	3.14e-05	4.95e-05	-8.19e-06	-3.69e-05
0.0351953	6.9e-07	-2.48e-05	6.5e-06	-1.16e-05
0.0352148	-1.2e-05	8.41e-06	4.15e-05	-7.32e-06
0.0352344	-6.85e-06	3.17e-05	2.3e-05	1.99e-05
0.0352539	1.79e-05	-2.01e-05	1.02e-05	-9.82e-06
0.0352734	4.12e-05	8.66e-06	2.14e-05	6.95e-07
0.035293	3.78e-06	3.46e-05	3.44e-05	3.96e-05
0.0353125	-2.49e-05	-2.34e-05	1.39e-05	4.02e-05
0.035332	-3.32e-06	9.63e-06	-1.18e-05	-9.95e-06
0.0353516	9.74e-06	5.23e-05	2.69e-05	-2.47e-05
0.0353711	3.99e-05	1.57e-05	3.49e-05	3.44e-06
0.0353906	-8.08e-08	-2.94e-06	-1.42e-05	3.77e-05
0.0354102	-1.7e-05	-1.51e-06	2.95e-05	-4.66e-06
0.0354297	-8.02e-06	4.33e-05	1.44e-05	-1.47e-05
0.0354492	1.98e-05	2.39e-05	7.32e-06	-8.04e-06
0.0354688	2.4e-05	-2.13e-05	3.23e-05	-7.95e-06
0.0354883	-2.49e-06	4.02e-05	1.97e-05	2.38e-05
0.0355078	-9.45e-06	6.93e-05	-4.35e-06	2.87e-05
0.0355273	-1.87e-06	-7.18e-06	4.42e-05	4.12e-07
0.0355469	7.89e-06	-1.92e-05	2.9e-05	-2.55e-05
0.0355664	1.43e-05	1.27e-05	-1.21e-05	9.24e-06
0.0355859	5.68e-06	1.85e-05	1.76e-05	6.23e-06
0.0356055	-1.75e-05	5.4e-05	2.06e-05	3.07e-05
0.035625	-9.42e-07	6.92e-05	-1.58e-05	1.48e-05
0.0356445	8.88e-06	-8.14e-05	2.74e-05	-1.26e-05
0.0356641	-7.67e-07	-3.4e-06	2.09e-05	-6.71e-06
0.0356836	1.96e-05	0.000110492	-6.59e-06	3.88e-05
0.0357031	-9.22e-06	3.96e-05	1.33e-05	2.26e-05
0.0357227	-2.01e-06	-3.42e-05	2.46e-05	2.63e-05
0.0357422	5.16e-06	-1.62e-05	4.31e-05	-2.52e-05
0.0357617	9.16e-06	3.28e-05	1.77e-05	-3.19e-05
0.0357813	3.31e-05	7.8e-05	6.84e-06	-1.41e-05
0.0358008	1.89e-06	1.47e-05	2.69e-05	9.73e-07
0.0358203	-1.19e-05	1.92e-05	4.57e-05	2.26e-05
0.0358398	-5.82e-06	7.27e-06	1.31e-05	2.84e-05
0.0358594	2.99e-05	-4.41e-05	-4.85e-06	1.59e-05
0.0358789	1.42e-05	8.78e-05	1.3e-05	1.19e-05
0.0358984	-1.11e-05	7.05e-05	2.58e-05	-1.33e-05
0.035918	-2.01e-05	-5.51e-05	3.1e-06	2.81e-05
0.0359375	5.73e-06	3.31e-05	1.06e-05	7.31e-06
0.035957	3.24e-05	5.54e-05	3.67e-05	1.49e-05
0.0359766	-3.16e-06	-3.46e-05	2.82e-05	2.91e-05
0.0359961	-3.19e-05	3.12e-05	2.74e-05	-8.51e-05
0.0360156	-6.17e-06	2.05e-05	3.99e-05	-6.75e-06
0.0360352	2.02e-05	4.65e-05	1.19e-05	2.67e-05
0.0360547	2.11e-07	5.68e-05	3.41e-05	2.5e-05
0.0360742	-8.95e-06	-2.96e-05	5.91e-06	3.81e-05
0.0360938	-1.23e-05	-2.01e-05	2.27e-05	-1.45e-06
0.0361133	-1.17e-05	6.57e-05	1.04e-05	-3.25e-05
0.0361328	1.93e-05	2.99e-05	6.05e-06	5.75e-05
0.0361523	9.46e-06	2.36e-06	4.3e-05	2.69e-05
0.0361719	-9.65e-06	1.63e-05	7.53e-06	4.15e-05
0.0361914	-2.16e-05	-9.82e-06	2.15e-06	-4.41e-06
0.0362109	-1.15e-05	-1.24e-05	3.65e-05	-9.31e-05
0.0362305	1.37e-05	4.93e-05	2.45e-05	7.68e-06
0.03625	-5.3e-06	5.52e-05	2.7e-05	1.88e-06
0.0362695	-1.87e-05	-8.2e-06	4.36e-05	1.5e-05
0.0362891	-1.28e-05	-2.33e-05	9.55e-06	3.22e-05
0.0363086	7.75e-06	-3.37e-05	3.52e-05	-1.9e-05
0.0363281	1.22e-07	8.21e-05	2.98e-06	-4.4e-05
0.0363477	3.69e-06	4.78e-05	3.12e-05	4.23e-05
0.0363672	-2.05e-06	-4.35e-05	1.82e-05	2.89e-05
0.0363867	1.47e-06	-1.79e-05	2.16e-06	4.64e-06
0.0364063	-1.23e-05	3.47e-05	1.98e-05	-3.5e-05
0.0364258	8.27e-07	4.56e-05	1.37e-05	-2.77e-05
0.0364453	8.7e-06	3.65e-05	2.88e-05	-6.54e-06
0.0364648	-4.57e-06	-4.56e-05	3.48e-05	4.27e-05
0.0364844	-5.32e-06	7.57e-06	-7.57e-06	1.55e-06
0.0365039	7.18e-06	9.36e-05	2.63e-06	-3.67e-05
0.0365234	-9.82e-06	-1.49e-05	5.1e-05	-4.23e-05
0.036543	-8.95e-08	-5.77e-05	3.22e-05	-2.77e-05
0.0365625	1.14e-05	8.31e-05	1.16e-06	4.45e-05
0.036582	-7.35e-06	7.67e-05	2.07e-05	2.69e-05
0.0366016	2.77e-07	1.03e-05	8.96e-06	-2.19e-05
0.0366211	7.57e-06	-6.3e-05	5.72e-06	8.17e-06
0.0366406	2.73e-05	-5.86e-06	2.06e-05	6.51e-06
0.0366602	-1.07e-05	0.000178442	-4.49e-06	1.19e-05
0.0366797	-2.69e-05	3.04e-05	2.77e-05	-3.04e-05
0.0366992	8.1e-06	-0.000107285	1.08e-05	-4.57e-06
0.0367188	-1.49e-07	2.44e-05	7.72e-06	1.75e-05
0.0367383	1.56e-05	0.000100508	3.99e-05	4.73e-06
0.0367578	-1.4e-05	6.02e-05	2.16e-05	5.59e-06
0.0367773	-1.95e-05	-2.97e-05	-2.45e-05	-8.45e-07
0.0367969	1.35e-06	1.82e-05	5.44e-05	-2.92e-05
0.0368164	1.59e-05	3e-05	1.39e-05	3.15e-05
0.0368359	4.53e-06	4.75e-05	9.71e-06	3.76e-05
0.0368555	-7.46e-06	8.87e-05	-5.93e-08	-2.46e-05
0.036875	-1.14e-06	-5.14e-05	1.49e-06	-4.32e-06
0.0368945	1.14e-05	-2.34e-05	2.5e-05	-3.68e-05
0.0369141	1.24e-05	0.000131593	1.72e-05	3.51e-05
0.0369336	3.79e-06	7.69e-05	9.37e-06	5.23e-05
0.0369531	-1.53e-05	-5.43e-05	9.65e-06	-3.52e-05
0.0369727	-4.49e-06	1.41e-05	2.09e-05	-4.65e-05
0.0369922	1.76e-05	0.000107728	3.97e-05	-1.86e-05
0.0370117	1.03e-05	3e-05	1.62e-05	2.81e-05
0.0370313	-5.22e-06	-4.13e-05	1.42e-05	3.62e-05
0.0370508	-1.29e-05	4.79e-05	4.54e-05	-1.22e-07
0.0370703	-1.96e-05	0.000149384	1.63e-05	-2.3e-05
0.0370898	3.6e-06	-3.24e-05	4.01e-06	2.52e-05
0.0371094	8.79e-06	-3.84e-05	8.37e-06	8.68e-06
0.0371289	-1.4e-05	5.79e-05	2.41e-05	4.57e-05
0.0371484	-1.66e-05	1.95e-05	2.56e-05	7.6e-06
0.037168	-7.61e-06	7.7e-05	1.05e-07	-3.76e-05
0.0371875	-9.39e-06	1.45e-05	2.36e-05	-1.79e-05
0.037207	-2.17e-05	-3.93e-05	2.33e-05	-5.05e-06
0.0372266	8.36e-06	8.3e-05	5.43e-06	3.07e-05
0.0372461	-1.22e-05	6.92e-05	4.1e-05	3.65e-05
0.0372656	-1.54e-05	-1.82e-05	3.31e-05	-2.5e-05
0.0372852	-1.19e-05	-3.63e-05	2.12e-05	-1.92e-05
0.0373047	7.26e-06	1.38e-05	1.89e-05	3.06e-05
0.0373242	2.65e-06	0.000108748	-2.42e-06	3.58e-05
0.0373438	-3.71e-06	-1.65e-05	3.75e-05	1.88e-05
0.0373633	-1.93e-05	-4e-05	4.93e-05	2.24e-05
0.0373828	-4.81e-06	7.96e-05	-1.4e-05	-2.25e-05
0.0374023	3.85e-06	2.81e-05	-1.5e-05	3.04e-05
0.0374219	-7.24e-06	-3.94e-05	3.69e-05	8.22e-06
0.0374414	-4.21e-06	6.88e-06	6.05e-05	-3.39e-05
0.0374609	-1.04e-05	2.93e-05	2.34e-05	7.14e-06
0.0374805	-1.04e-05	0.000109699	-5.41e-06	3.54e-05
0.0375	1.12e-05	-3.64e-05	1.99e-05	-2.1e-06
0.0375195	-2.62e-06	-6.88e-05	2.86e-05	-2.12e-05
0.0375391	-9.54e-06	6e-05	4.43e-05	-1.06e-05
0.0375586	-2.84e-05	4.16e-05	3.2e-05	3.21e-05
0.0375781	-2.11e-06	-2.57e-05	-2.65e-05	3.94e-05
0.0375977	9.82e-06	3.02e-05	1.92e-06	5.44e-05
0.0376172	-3.01e-06	2.3e-05	5.28e-05	-6.85e-06
0.0376367	-2.51e-05	1.4e-05	2.24e-05	-2.08e-05
0.0376563	-9.5e-06	-2.05e-05	5.31e-06	-2.23e-05
0.0376758	5.76e-06	2.3e-05	7.13e-06	6.14e-05
0.0376953	-1.54e-05	5.85e-05	9.77e-06	5.07e-05
0.0377148	-1.11e-05	-2.74e-05	2.2e-05	-6.35e-05
0.0377344	-4.01e-06	3.52e-05	5.41e-05	-6.11e-05
0.0377539	-9.82e-06	5.45e-05	1.75e-05	1.28e-05
0.0377734	-6.99e-06	-4.8e-06	-3.1e-05	6.2e-05
0.037793	-9.12e-07	3.72e-05	4.7e-05	5.72e-05
0.0378125	-1.04e-05	-1.25e-05	4.15e-05	-2.45e-05
0.037832	-2.14e-05	1.52e-05	-1.83e-05	-1.47e-05
0.0378516	6.87e-06	-1.19e-05	2.71e-05	4.13e-05
0.0378711	-9.06e-06	7.48e-05	1.17e-05	3.02e-05
0.0378906	7.38e-08	8.29e-05	1.24e-05	2.07e-05
0.0379102	-8.17e-06	-2.97e-05	5.02e-05	-2.62e-05
0.0379297	-7.69e-06	-9.44e-06	1.35e-06	-1.95e-05
0.0379492	-2.78e-06	6.96e-05	-4.48e-07	1.45e-05
0.0379688	-1.27e-05	5.56e-05	3.96e-05	1.28e-05
0.0379883	-7.57e-06	-1.05e-05	4.66e-05	9.31e-06
0.0380078	5.13e-06	-5.89e-06	3.83e-05	-4.04e-05
0.0380273	2.71e-06	6.77e-05	-1e-05	-7.57e-06
0.0380469	-8.26e-06	0.000102249	2.16e-05	2.21e-05
0.0380664	-1.38e-06	-4.7e-05	3.58e-05	4.16e-05
0.0380859	-1.09e-07	-6.93e-05	2.41e-06	2.04e-05
0.0381055	2.38e-06	0.000140348	3.8e-05	-4e-05
0.038125	-8.65e-07	6.45e-05	2.58e-05	-4.63e-06
0.0381445	-2.15e-05	2.42e-05	-2.95e-05	1.36e-05
0.0381641	6.14e-06	1.59e-05	4.68e-05	2.93e-05
0.0381836	1.64e-06	-8.99e-06	5.24e-05	-4.73e-05
0.0382031	-3.61e-06	3.98e-05	3.64e-06	-5.15e-05
0.0382227	-1.84e-05	4.06e-05	1.79e-05	4.17e-05
0.0382422	-4.85e-06	3.52e-05	2.07e-05	3.46e-05
0.0382617	-3.36e-06	3.58e-05	5.6e-06	-2.92e-05
0.0382813	1.22e-05	-7.4e-06	4.35e-05	-1.5e-05
0.0383008	4.8e-06	3.22e-05	7.34e-06	3.83e-06
0.0383203	-1.68e-06	7.28e-05	-1.55e-05	1.12e-05
0.0383398	-1.05e-05	-1.8e-05	4.65e-05	-3.63e-06
0.0383594	-2.04e-06	2.57e-05	2.98e-05	-6.27e-06
0.0383789	1.41e-05	4.75e-05	1.56e-05	-1.84e-05
0.0383984	-8.23e-06	1.44e-06	5.18e-06	-3.42e-05
0.038418	-1.54e-05	2.7e-05	1.84e-06	4.26e-05
0.0384375	1.44e-06	7.83e-05	2.92e-05	1.07e-06
0.038457	2.18e-06	4.91e-06	3.8e-05	-2.38e-05
0.0384766	-5.48e-07	-8.14e-05	2.13e-06	-5.53e-05
0.0384961	-1.06e-05	8.32e-05	7.47e-06	4.59e-05
0.0385156	-8.73e-06	8.89e-05	2.23e-06	5.93e-05
0.0385352	1.28e-05	-2.66e-05	3.84e-06	-1.5e-05
0.0385547	-7.18e-06	-1.23e-05	6.58e-05	-5.14e-05
0.0385742	-4.93e-06	1.66e-05	3.68e-06	-5.63e-05
0.0385938	-1.58e-05	4.66e-05	-2.28e-05	2.77e-05
0.0386133	-1.59e-05	2.32e-05	3.4e-05	5.09e-05
0.0386328	-1.56e-05	-2.66e-05	-6.45e-06	2.34e-06
0.0386523	2.71e-06	5.39e-05	3.86e-05	-3.43e-05
0.0386719	-1.31e-05	6.24e-05	4.94e-05	-4.39e-05
0.0386914	4.9e-06	-1.99e-05	-5.4e-05	2.42e-05
0.0387109	-1.62e-05	-3.11e-05	3.86e-05	3.83e-05
0.0387305	6.29e-06	4.39e-06	4e-05	-1.08e-05
0.03875	6.89e-06	0.000124386	1.44e-05	-3.34e-05
0.0387695	-1.58e-05	4.5e-07	2.05e-05	-3.59e-05
0.0387891	-1.01e-05	-9.89e-05	1.97e-05	-8.94e-06
0.0388086	-2.31e-05	4.76e-05	1.66e-05	5.54e-05
0.0388281	8.72e-06	7.4e-05	2.29e-05	1.21e-05
0.0388477	9.58e-06	7.23e-06	1.08e-06	-5e-05
0.0388672	-7.76e-06	-2.9e-06	3.4e-05	-2.02e-05
0.0388867	-3.39e-05	-1.03e-05	1.5e-05	2.3e-05
0.0389063	-2.25e-05	1.98e-05	1.1e-05	6.15e-05
0.0389258	-4.44e-06	5.4e-05	2.27e-05	3.41e-06
0.0389453	4.97e-06	1.89e-05	2.13e-05	-3.64e-05
0.0389648	6.68e-06	-6.29e-06	4.42e-06	-4.43e-06
0.0389844	-4.05e-05	-1.89e-05	2.26e-05	2.73e-05
0.0390039	-2.2e-05	3.29e-05	4.61e-05	7.79e-06
[truncated: 522,290+ more rows]
