# Supplementary material for: How spatial release from masking may fail to function in a highly directional auditory system
Source: eLife. 2017 Apr 25;6:e20731. doi: 10.7554/eLife.20731 (PMC5443663; doi:10.7554/eLife.20731)
Supplement: Figure 6—source data 2. — Vibration measurements are normalized to the peak response in response to the target signal. Data plotted in Figure 6B,C. DOI: http://dx.doi.org/10.7554/eLife.20731.026 [file elife-20731-fig6-data2.xlsx]

## Sheet: fig6source
	Normalized amplitude
Time	ipsi grp normalized	contra grp normalized	ipsi sep norm	contra sep norm
0	0.109796	0.0478822	0.129694	-0.236413
1.95e-05	0.0424066	0.206969	0.0759322	-0.0410339
3.91e-05	0.264568	0.0790044	0.207664	0.324053
5.86e-05	0.167941	-0.00276218	0.176979	-0.014961
7.81e-05	0.0657825	0.126605	0.0893358	0.0189312
9.77e-05	-0.0587649	0.0797029	-0.0833404	-0.0785137
0.000117188	0.0220843	-0.0192902	-0.0395455	-0.188284
0.000136719	0.103218	-0.0045328	0.069112	-0.0480857
0.00015625	0.180119	-0.0777972	-0.114445	0.054838
0.000175781	-0.0946351	-0.00773419	0.0238513	-0.0149817
0.000195313	-0.155561	0.123265	-0.0341587	-0.161509
0.000214844	0.0759375	0.101763	0.0225846	-0.212687
0.000234375	0.0881225	0.0656148	0.172861	0.0541041
0.000253906	0.190756	-0.00855302	0.120182	0.173396
0.000273438	-0.114256	0.238089	0.0765572	0.110287
0.000292969	-0.0682151	0.0427254	0.094071	0.0526888
0.0003125	-0.037447	-0.215541	0.218342	-0.0112039
0.000332031	0.130251	-0.0935641	0.117563	0.00772773
0.000351563	-0.00424929	0.185139	-0.0801149	-0.136882
0.000371094	-0.0691532	-0.00280291	-0.228086	-0.152492
0.000390625	0.0519794	-0.130537	0.163505	-0.0492149
0.000410156	-0.0647428	0.179546	-0.0330246	-0.295238
0.000429688	0.0848256	0.143949	0.102024	-0.0984197
0.000449219	0.0621689	-0.0237814	-0.0115075	0.0610864
0.00046875	0.0475262	0.206003	-0.201386	0.215131
0.000488281	-0.0704863	-0.157363	0.270875	0.233516
0.000507813	-0.0010805	0.0264939	0.206322	-0.0210947
0.000527344	0.119615	0.143196	0.0140612	-0.177292
0.000546875	-0.02502	-0.147966	0.0672367	0.134018
0.000566406	0.0456876	-0.275155	-0.0235726	-0.130769
0.000585938	-0.0732042	0.248738	0.124468	-0.210886
0.000605469	-0.156524	0.233001	0.119444	-0.0506984
0.000625	0.184265	-0.0678452	-0.151791	-0.0633065
0.000644531	0.225095	-0.0672904	0.0353423	0.00431978
0.000664063	0.0865712	0.212651	0.0849509	0.0125331
0.000683594	0.00261274	0.169824	-0.0723553	0.0673875
0.000703125	-0.00712773	-0.205902	0.0924273	0.0451047
0.000722656	0.168957	-0.215461	0.0843386	-0.0402388
0.000742188	0.224415	0.140792	-0.136243	0.0655853
0.000761719	-0.0263941	0.0812605	0.125074	-0.123591
0.00078125	0.0363112	0.00951749	0.38233	-0.191645
0.000800781	0.0263031	-0.072527	-0.0905871	-0.0365436
0.000820313	0.238886	0.028813	0.092948	-0.0313008
0.000839844	0.0785684	0.201687	0.203618	0.121042
0.000859375	0.0505498	0.238214	-0.0605573	-0.00705428
0.000878906	0.0198815	-0.0817127	0.107276	-0.0178726
0.000898438	0.0869997	-0.238591	-0.0234679	0.00286666
0.000917969	0.178426	-0.0112488	-0.0510727	-0.0903
0.0009375	0.281654	0.131373	-0.00281357	0.073349
0.000957031	-0.0401038	-0.070002	-0.0399431	-0.137189
0.000976563	-0.110758	0.0163687	0.136022	-0.256343
0.000996094	0.117522	-0.0562797	0.0986281	-0.057497
0.00101563	0.341337	-0.0221235	-0.159607	0.0204443
0.00103516	0.324717	0.320732	0.354641	0.158888
0.00105469	0.160993	0.176543	0.130166	0.235948
0.00107422	0.00840963	-0.238482	0.0879475	-0.140264
0.00109375	0.075151	0.0326689	0.278855	-0.00494999
0.00111328	0.322906	0.114418	-0.12606	0.0975069
0.00113281	0.25886	-0.0265475	-0.0194727	-0.106184
0.00115234	0.150264	-0.162395	0.126317	-0.112172
0.00117187	-0.0836426	-0.00547875	-0.0496156	-0.275853
0.00119141	0.187867	0.173781	2.9e-05	-0.25616
0.00121094	0.257889	0.0728099	0.0743461	0.164761
0.00123047	0.173815	-0.0475543	0.0853821	0.1026
0.00125	0.0358108	0.0798034	0.291838	-0.00921694
0.00126953	-0.0836375	0.156975	-0.0639649	-0.0429768
0.00128906	-0.0518525	0.170074	0.170867	0.14069
0.00130859	0.185844	-0.112923	0.412223	0.136831
0.00132813	0.171638	-0.158455	0.0587775	-0.0600314
0.00134766	-0.182097	0.00831272	-0.0408053	-0.0772016
0.00136719	-0.129789	0.126649	0.115697	-0.170931
0.00138672	-0.0764419	0.136564	-0.159223	-0.107443
0.00140625	0.0146512	-0.0534195	0.0241675	-0.125839
0.00142578	0.0948698	-0.066455	0.0675281	-0.176635
0.00144531	-0.0461975	0.113803	-0.0440116	0.0156094
0.00146484	-0.0361963	0.150858	0.0421418	0.0287902
0.00148438	-0.164782	0.07036	0.252153	0.155971
0.00150391	-0.223174	-0.0100185	0.136035	0.204356
0.00152344	0.0897016	-0.136056	0.0327787	0.0364103
0.00154297	-0.108288	0.00629661	0.0116131	0.0142611
0.0015625	-0.237383	0.17752	0.177969	-0.0795967
0.00158203	-0.155432	-0.0882518	0.0565264	-0.257164
0.00160156	-0.0505531	-0.205709	-0.0279388	-0.0387368
0.00162109	0.256268	0.144583	0.0979443	-0.293374
0.00164062	-0.0871881	0.263579	-0.0871143	-0.190363
0.00166016	-0.131065	0.0528407	-0.0250224	0.0278037
0.00167969	-0.12367	-0.0860481	0.0666841	-0.00406984
0.00169922	0.249634	-0.0963339	0.0788762	0.148549
0.00171875	0.137458	0.024435	-0.0417998	0.107438
0.00173828	-0.263479	0.122671	0.0582663	0.0151554
0.00175781	-0.239362	-0.0346363	0.197127	0.0787858
0.00177734	-0.0135528	-0.0804075	0.12499	-0.114505
0.00179688	0.350803	-0.0322577	-0.0682728	-0.263091
0.00181641	0.0470235	0.138032	-0.0249813	-0.154434
0.00183594	-0.0470221	0.257502	0.0844432	-0.129123
0.00185547	-0.154867	-0.0942871	0.332582	-0.00456087
0.001875	0.0450279	-0.0700971	0.061319	0.0757246
0.00189453	0.248818	0.0672788	-0.330777	0.0575857
0.00191406	0.158074	-0.000742835	0.00159675	-0.0743956
0.00193359	0.212486	0.055668	0.408451	-0.068943
0.00195312	-0.061082	0.0879652	0.0345812	0.231082
0.00197266	-0.0555013	-0.331716	-0.17513	-0.0865922
0.00199219	0.199604	0.0359994	-0.00930654	-0.207344
0.00201172	0.273127	0.177127	0.0641333	0.049544
0.00203125	0.274757	0.0331455	0.0267792	-0.201544
0.00205078	-0.0498918	-0.0575428	0.180854	0.0202861
0.00207031	-0.0552975	0.0936731	0.191633	-0.0260066
0.00208984	0.258678	0.107339	-0.178957	-0.0309463
0.00210938	0.404111	-0.109229	-0.00663838	0.0589651
0.00212891	0.31462	-0.211098	0.204029	-0.00871192
0.00214844	0.00159018	-0.000879901	0.0975749	-0.0519137
0.00216797	-0.0789145	0.215605	0.0830864	-0.133387
0.0021875	0.253007	0.0487792	-0.0994754	-0.215759
0.00220703	0.412857	-0.183508	-0.0837024	0.0936029
0.00222656	0.245875	-0.00786232	0.224458	0.0786358
0.00224609	0.103157	0.217464	0.0335401	-0.236793
0.00226562	0.016691	0.161213	0.0536906	-0.0360256
0.00228516	0.0636979	0.00820963	0.0327434	-0.00297993
0.00230469	0.365367	-0.0867782	0.0210904	0.0402929
0.00232422	0.310894	-0.132333	0.134707	0.0295709
0.00234375	-0.0186213	0.0996932	0.135144	-0.0448579
0.00236328	0.0889381	0.0773907	-0.072829	-0.117095
0.00238281	-0.0048063	-0.0308891	0.0599176	-0.0439159
0.00240234	0.234106	0.100313	0.123505	-0.102358
0.00242187	0.285775	-0.284848	-0.0117616	0.037178
0.00244141	0.0301978	-0.000825999	0.0244878	0.0218626
0.00246094	0.120044	0.366372	-0.05528	-0.0484095
0.00248047	0.0395298	0.244848	0.101342	-0.118681
0.0025	0.219348	-0.131618	0.0979745	-0.0193861
0.00251953	0.128789	-0.380138	-0.00821431	0.0857965
0.00253906	-0.0466366	-0.0988311	0.167401	-0.0907353
0.00255859	0.0045788	0.367734	-0.134669	-0.069416
0.00257813	0.0833186	0.0633558	0.0169407	0.12181
0.00259766	0.082512	-0.143741	0.168482	-0.111028
0.00261719	0.223305	-0.00353284	0.140016	-0.0974197
0.00263672	0.0307287	0.0435445	-0.0450359	-0.168068
0.00265625	-0.0503962	0.186708	-0.0685338	-0.110006
0.00267578	0.140307	-0.0860918	0.00291892	0.0566719
0.00269531	-0.0297882	-0.0322175	0.102308	0.0367653
0.00271484	0.131773	0.192479	0.154288	-0.044462
0.00273437	0.0368906	-0.111883	-0.0363364	0.147962
0.00275391	-0.0616305	-0.00521772	-0.0559101	-0.0512618
0.00277344	-0.0167611	0.0258783	0.271435	0.00412838
0.00279297	-0.0519493	-0.0908374	0.0967614	-0.14664
0.0028125	0.167191	0.197586	-0.0172794	-0.145999
0.00283203	0.103883	-0.00357513	0.0204122	-0.0702147
0.00285156	0.0448244	-0.0789389	0.121115	-0.117038
0.00287109	-0.110345	0.154834	-0.0451828	-0.0369243
0.00289062	-0.116975	0.0101178	-0.06954	0.134881
0.00291016	0.136244	0.0487787	0.087268	0.0166178
0.00292969	0.298541	-0.0721824	0.00894657	-0.00373135
0.00294922	-0.122811	-0.233382	0.0628628	-0.0368614
0.00296875	-0.222299	0.146646	-0.00045729	-0.101139
0.00298828	0.0083273	0.0451803	0.166541	0.0854208
0.00300781	0.142035	-0.0909684	0.0148149	-0.048651
0.00302734	0.294612	0.163391	-0.188286	-0.251637
0.00304688	-0.119505	0.00666125	0.20767	-0.0618877
0.00306641	-0.000100191	-0.102413	0.222919	0.100349
0.00308594	0.100825	-0.000680211	-0.0402422	-0.0441702
0.00310547	0.0717652	0.0271587	-0.0377749	-0.171513
0.003125	0.222256	0.121406	0.0877422	-0.0273527
0.00314453	0.0961606	-0.105423	0.152583	0.0252558
0.00316406	-0.0134196	-0.0467433	-0.0430483	0.0716504
0.00318359	0.0795519	-0.045407	-0.0882116	-0.125947
0.00320312	0.145959	-0.0070599	0.187558	-0.0353182
0.00322266	0.163495	0.176955	0.179067	0.0112141
0.00324219	0.185767	0.0295466	-0.170789	-0.0532068
0.00326172	0.0914563	0.0232884	0.143735	-0.0757193
0.00328125	0.0213607	0.0534481	0.27461	0.0102552
0.00330078	0.0602399	-0.163876	-0.19685	0.0712554
0.00332031	0.0849555	0.207453	-0.0209365	0.097812
0.00333984	0.267421	0.0148557	0.132732	-0.139019
0.00335937	0.0212005	-0.291962	0.0658489	-0.204058
0.00337891	0.347189	0.14742	0.0794051	0.0295756
0.00339844	0.221907	0.0500437	0.0550869	0.012511
0.00341797	0.0218006	-0.0155106	0.095806	0.0106197
0.0034375	0.0447126	0.149022	0.244541	-0.00823896
0.00345703	0.298446	0.109201	0.0317182	0.0363885
0.00347656	0.244219	0.0768895	-0.0570193	0.144318
0.00349609	0.287763	-0.152832	-0.10414	0.0580667
0.00351563	0.0957172	-0.0259649	0.0310047	-0.189407
0.00353516	0.238068	0.101355	0.176208	-0.116234
0.00355469	0.200424	-0.0153042	0.0111806	-0.0351671
0.00357422	0.0997931	-0.10694	0.014816	-0.0540093
0.00359375	0.28029	0.144884	0.0887256	0.145348
0.00361328	0.0891011	-0.0354598	-0.0467258	-0.193057
0.00363281	0.338446	0.0267942	0.170195	-0.117367
0.00365234	0.19174	0.232566	0.267241	0.13332
0.00367187	0.128279	-0.0886206	-0.120581	-0.0455125
0.00369141	0.194741	-0.116636	0.0477961	0.0418564
0.00371094	-0.0597192	-0.0109819	-0.131808	-0.102499
0.00373047	0.16913	0.111452	0.125306	-0.0814197
0.00375	0.185817	0.046836	0.143301	0.114178
0.00376953	0.176974	-0.0644909	0.0485224	-0.0880925
0.00378906	0.212851	-0.0221741	-0.0926169	-0.0974711
0.00380859	-0.00865784	0.00237766	0.0729888	-0.126146
0.00382812	-0.0419413	0.0607193	0.122248	-0.233726
0.00384766	0.16088	0.0397886	0.0614157	-0.0371346
0.00386719	0.0807644	0.016374	0.132162	0.119192
0.00388672	0.142521	0.131539	0.120657	0.0311559
0.00390625	0.146	0.0208342	-0.0288807	-0.160405
0.00392578	-0.0684906	-0.159894	0.0427827	-0.115114
0.00394531	-0.0259951	-0.129268	0.245695	0.218681
0.00396484	0.19802	0.0105546	-0.298132	-0.0358245
0.00398438	0.213776	0.26227	-0.0548027	-0.168708
0.00400391	0.0958601	0.13002	0.353102	-0.179609
0.00402344	-0.0438116	-0.351066	-0.0822122	-0.119343
0.00404297	0.16526	-0.0890511	0.0700342	-0.0369212
0.0040625	0.158585	0.195385	0.0663801	0.0618967
0.00408203	0.21619	0.0400556	0.181366	0.152566
0.00410156	-0.127084	-0.0438453	0.204974	-0.0246205
0.00412109	-0.0201151	-0.130662	-0.0262467	-0.0743866
0.00414063	0.061902	0.00505079	-0.0734846	-0.0455836
0.00416016	0.369285	0.0835802	0.00681891	-0.0139348
0.00417969	0.0952597	-0.0786901	-0.0145894	-0.151432
0.00419922	-0.170584	0.059288	0.251398	-0.115816
0.00421875	0.200784	0.0538784	-0.0408794	0.0745092
0.00423828	0.115965	-0.125945	-0.228628	-0.113326
0.00425781	0.173451	0.0279822	0.204182	0.0282748
0.00427734	0.145084	-0.0220775	0.213716	-0.0158458
0.00429688	0.086351	0.106484	0.152315	0.0107322
0.00431641	-0.0857131	0.20057	0.0582514	0.0601224
0.00433594	0.124617	-0.250046	-0.237785	0.0328834
0.00435547	0.340468	-0.338429	-0.108319	-0.0716609
0.004375	0.0592042	0.0959448	0.389826	-0.082543
0.00439453	-0.0177756	0.435223	-0.0118086	-0.0643147
0.00441406	0.186734	0.01927	-0.283478	-0.0384917
0.00443359	0.219314	-0.313118	0.143587	-0.164363
0.00445312	0.279607	-0.0362577	0.208504	-0.0613123
0.00447266	0.207688	0.314136	0.218873	-0.0388695
0.00449219	0.252105	0.0761752	-0.0559129	0.00208148
0.00451172	0.0296313	-0.13598	0.133374	0.0627493
0.00453125	0.260305	-0.239719	0.0130141	0.00264134
0.00455078	0.291816	-0.0798157	-0.107258	-0.0440879
0.00457031	0.208648	0.320301	0.151158	-0.122841
0.00458984	0.0817577	0.154143	0.08611	-0.0122193
0.00460937	0.206524	-0.169316	-0.0450395	0.0202805
0.00462891	0.225148	-0.107786	0.106365	-0.0901508
0.00464844	0.166943	0.135948	0.268481	-0.0274831
0.00466797	0.193773	0.0169093	0.103911	0.113948
0.0046875	0.185076	-0.0411908	0.140597	0.0297112
0.00470703	0.228209	0.133635	-0.218861	-0.0581969
0.00472656	0.198661	-0.0549888	0.0927102	-0.143967
0.00474609	0.0751423	-0.230323	0.341036	-0.026862
0.00476562	0.180981	0.0400473	-0.0489318	0.0141103
0.00478516	0.375886	0.204315	-0.207704	-0.0898973
0.00480469	0.14032	0.0642979	0.00429864	0.10729
0.00482422	0.0252389	-0.0771303	0.299806	-0.17671
0.00484375	0.238991	-0.0865325	0.113363	0.0453762
0.00486328	0.277102	0.0715455	-0.0590427	0.0578449
0.00488281	0.201649	0.0342863	0.23051	-0.13655
0.00490234	0.233413	-0.0264592	0.16976	-0.0149103
0.00492188	-0.0212236	-0.0533892	-0.0306996	-0.0696778
0.00494141	0.131512	-0.0139673	0.222807	0.0236844
0.00496094	0.213001	0.173256	-0.00997851	0.0130267
0.00498047	0.141878	-0.0307442	-0.000657783	0.00756
0.005	-0.0652593	-0.0408966	0.0374397	-0.0883501
0.00501953	0.0118633	0.0571751	-0.0531201	0.0862409
0.00503906	0.145533	-0.0258967	-0.0149065	-0.132177
0.00505859	0.240825	0.0222427	0.202417	-0.0321188
0.00507813	0.037979	-0.000978746	0.0137746	-0.0965644
0.00509766	0.00092652	-0.00124534	0.166318	-0.00348773
0.00511719	0.0807935	-0.0888107	0.162671	-0.0281917
0.00513672	0.208843	0.0967404	-0.0881443	-0.109711
0.00515625	0.189839	0.0991901	0.0689707	-0.0238543
0.00517578	-0.103306	-0.163288	-0.010185	-0.151563
0.00519531	0.0999458	0.013015	-0.0588203	-0.125784
0.00521484	0.209124	0.254548	0.118252	0.0603529
0.00523438	0.194162	-0.134027	-0.0822528	-0.098792
0.00525391	0.182592	-0.204077	-0.0432703	0.186405
0.00527344	0.0890907	0.121365	0.288618	-0.0191248
0.00529297	0.190558	0.21373	0.0254018	-0.128141
0.0053125	0.0738998	-0.0585731	0.0634422	-0.00582246
0.00533203	0.015868	-0.208853	0.027924	-0.160936
0.00535156	0.0760471	0.0359879	-0.0847241	0.00996719
0.00537109	0.297311	0.143406	0.0939813	0.0135555
0.00539062	0.212187	0.00407908	0.0997452	-0.0851989
0.00541016	0.0451028	-0.078447	0.0747223	-0.0508161
0.00542969	0.082167	-0.166378	0.0831128	-0.00680772
0.00544922	-0.11524	0.0408765	-0.0855849	0.079625
0.00546875	0.540415	0.179693	0.0150176	0.0728654
0.00548828	0.139469	0.0668066	0.235691	0.0524236
0.00550781	0.0205718	-0.024651	0.074129	0.090678
0.00552734	0.214206	-0.255671	-0.185033	-0.0589894
0.00554687	0.209988	-0.161466	-0.0843616	0.0250234
0.00556641	0.183667	0.319781	0.113863	-0.0838198
0.00558594	0.233601	0.135197	0.225651	-0.0663517
0.00560547	0.136327	-0.210777	-0.08725	0.0998867
0.005625	0.204262	-0.173366	-0.0617552	-0.138373
0.00564453	0.0542007	0.118057	0.249698	-0.0535075
0.00566406	0.238252	0.102515	0.128842	0.0848988
0.00568359	0.176994	-0.113727	0.159821	-0.0387855
0.00570312	0.160138	0.0825045	0.0510209	-0.00115123
0.00572266	-0.0209312	0.0440521	0.0112044	0.193478
0.00574219	0.0960607	-0.244701	0.280658	-0.0757867
0.00576172	0.443486	0.0458705	-0.0542523	-0.039581
0.00578125	0.290761	0.270282	-0.0320243	-0.0364896
0.00580078	0.0397994	-0.129843	0.0658205	0.0837679
0.00582031	-0.0358862	-0.014196	0.121821	-0.0629209
0.00583984	0.203285	-0.0172674	0.00914727	-0.131094
0.00585938	0.302417	0.0239109	0.0676266	-0.134073
0.00587891	0.220352	0.0925615	0.0850355	-0.15457
0.00589844	0.0121054	0.122455	0.0741429	-0.0691329
0.00591797	0.206372	-0.0576766	0.0214504	0.16972
0.0059375	0.0733008	-0.224456	0.309583	0.0509988
0.00595703	0.154009	-0.0402667	0.174793	-0.103849
0.00597656	0.152268	0.20271	-0.0549453	0.0190876
0.00599609	0.261384	0.0354623	-0.0531422	0.0812216
0.00601563	0.076571	0.00688379	0.0185684	0.0618544
0.00603516	0.0421203	-0.0933511	0.133433	-0.124078
0.00605469	0.0781874	-0.142874	-0.19475	-0.225299
0.00607422	0.155656	0.212931	-0.201287	0.0623759
0.00609375	0.16736	0.0564927	0.256801	-0.145721
0.00611328	-0.0224267	-0.119403	0.0227023	-0.00599973
0.00613281	-0.12767	-0.000838385	-0.129941	-0.0520232
0.00615234	0.246822	-0.100412	0.188462	-0.0675936
0.00617188	0.359527	0.0807526	-0.105714	-0.0517509
0.00619141	-0.0471471	0.16931	0.0270742	0.0503811
0.00621094	-0.186079	-0.0489948	0.174198	0.106376
0.00623047	0.0218413	-0.0419355	-0.0935284	-0.116151
0.00625	0.204111	-0.159108	0.0403028	0.109335
0.00626953	0.0953415	0.0881519	-0.0946368	0.0355702
0.00628906	0.00270833	0.345347	-0.0580736	-0.16366
0.00630859	-0.0746216	-0.175179	0.187978	-0.107182
0.00632813	0.0453563	-0.130192	0.0129618	0.0402908
0.00634766	0.0917739	0.0548136	-0.0585762	0.0196125
0.00636719	0.184385	-0.0313603	-0.113007	-0.181701
0.00638672	0.0824403	-0.0339359	-0.0807858	-0.156769
0.00640625	-0.0193226	0.0623026	0.00368417	-0.0195007
0.00642578	0.0548499	0.0606743	0.310693	0.0539818
0.00644531	-0.00533366	0.0109469	-0.153476	0.157697
0.00646484	0.117696	-0.100975	-0.0395355	0.150567
0.00648437	0.195409	-0.045703	-0.0223058	-0.183521
0.00650391	0.0392701	0.0875975	0.228398	-0.24214
0.00652344	0.0731823	-0.00845759	0.161366	0.239261
0.00654297	0.0729552	-0.0162969	-0.147837	0.149731
0.0065625	0.319492	-0.081931	-0.197546	-0.113795
0.00658203	0.135022	-0.0345659	0.14131	-0.21402
0.00660156	0.156375	0.1632	0.126646	-0.191501
0.00662109	-0.0556878	-0.00226661	0.103231	-0.0804247
0.00664062	0.288379	-0.0989537	-0.0650891	0.141512
0.00666016	0.184972	-0.0260571	0.0611059	0.116734
0.00667969	0.239742	0.0923173	0.114499	-0.125612
0.00669922	0.292121	0.00528678	0.101124	-0.0847057
0.00671875	-0.0144475	-0.0473874	0.119284	-0.0148015
0.00673828	0.206122	0.0352492	-0.00577869	0.0808579
0.00675781	0.347755	-0.0574539	0.101573	0.0967075
0.00677734	0.258003	-0.0750283	0.148696	0.0640581
0.00679687	0.0776971	0.166154	-0.0305511	-0.0770907
0.00681641	0.126999	-0.0228043	-0.081984	-0.0472038
0.00683594	0.45293	-0.043867	0.23459	-0.0317933
0.00685547	0.0728631	0.0921597	0.124692	-0.000104325
0.006875	0.116667	-0.0711841	-0.135013	0.0915403
0.00689453	0.263856	-0.00878232	0.198196	0.0426862
0.00691406	0.17844	-0.007228	0.127212	-0.0132106
0.00693359	0.161414	0.0849365	-0.0581716	0.0216286
0.00695313	0.292524	0.0297153	0.0486073	-0.0883181
0.00697266	0.062063	-0.14098	-0.0704755	0.0410041
0.00699219	0.197538	-0.056141	0.193457	0.190709
0.00701172	0.251911	0.330771	-0.0177133	-0.020298
0.00703125	0.473463	-0.0521312	-0.122835	-0.122638
0.00705078	0.205405	-0.167726	0.165076	-0.154323
0.00707031	0.139467	-0.0667943	0.0267003	0.273497
0.00708984	0.288528	0.0816245	0.0354157	0.162136
0.00710938	0.328634	0.177024	0.354211	-0.229135
0.00712891	0.270577	0.00039807	-0.108834	-0.0933842
0.00714844	0.124233	-0.0981101	-0.0357729	-0.041278
0.00716797	0.265668	0.0403424	0.159543	-0.0442902
0.0071875	0.421888	0.154705	0.185116	0.112507
0.00720703	0.174956	-0.0818685	-0.11234	0.00668554
0.00722656	0.0161435	-0.0158312	0.0325088	-0.0339535
0.00724609	0.22148	0.0348834	0.237181	-0.16569
0.00726563	0.23407	0.0678302	-0.186025	0.154325
0.00728516	0.251796	0.0862705	-0.07893	0.238224
0.00730469	0.0286158	-0.100451	0.190708	0.00343489
0.00732422	0.0378998	-0.0122049	0.0278288	-0.148407
0.00734375	0.269571	0.0943365	-0.07104	-0.140647
0.00736328	0.181267	-0.0203361	0.234122	0.0783719
0.00738281	0.15127	0.112049	-0.262489	0.0677106
0.00740234	0.119835	-0.0731247	-0.0459497	-0.0306525
0.00742187	0.13023	-0.116905	0.227452	-0.211604
0.00744141	0.20897	0.181883	0.11258	-0.0177226
0.00746094	0.29295	0.0885097	-0.170308	0.109592
0.00748047	-0.000462937	-0.262199	-0.225568	0.0771057
0.0075	0.0781095	0.0675133	0.341151	0.167245
0.00751953	0.134179	0.193732	-0.0143786	-0.0571579
0.00753906	0.256269	-0.123834	-0.19624	0.0605688
0.00755859	0.21271	-0.0435142	0.11935	0.132353
0.00757812	0.013487	0.086981	0.131221	-0.117776
0.00759766	0.118113	-0.0982339	-0.0255023	-0.0732216
0.00761719	0.0671411	-0.0925353	0.0997159	0.0100521
0.00763672	0.15076	0.0528222	0.0883495	-0.169639
0.00765625	0.183777	0.0633425	-0.121912	-0.0702361
0.00767578	0.165902	0.00162057	0.095771	0.0395455
0.00769531	0.128213	0.0388164	-0.0959415	-0.186215
0.00771484	0.104247	-0.166959	0.0929173	0.238494
0.00773437	0.131015	-0.0730872	-0.299364	0.264096
0.00775391	0.169293	0.114927	-0.129778	-0.0327587
0.00777344	0.21933	0.0769276	0.268343	-0.0392477
0.00779297	0.154261	-0.113794	0.189518	-0.083949
0.0078125	0.139448	-0.119789	-0.119547	-0.0260244
0.00783203	0.119467	0.158067	-0.000813398	0.121518
0.00785156	0.19029	0.0300802	0.149321	-0.0735556
0.00787109	0.209592	-0.192008	0.0984771	-0.191071
0.00789063	0.0923763	0.0409623	0.137633	-0.22553
0.00791016	0.298143	0.231525	0.0182643	-0.020975
0.00792969	0.0621311	-0.0782278	-0.189153	0.261129
0.00794922	0.0571081	-0.186895	-0.158329	-0.0728529
0.00796875	0.33394	-0.111872	0.37081	0.0100974
0.00798828	0.135456	0.227477	-0.017769	0.0919389
0.00800781	0.061723	0.145361	-0.1861	0.0473167
0.00802734	0.0605523	-0.307849	-0.09703	0.0564327
0.00804688	0.33708	-0.196413	0.238691	-0.0493313
0.00806641	0.310497	0.334551	0.223025	-0.197831
0.00808594	0.0245004	0.236801	0.0556012	-0.0166257
0.00810547	0.00771638	-0.432919	-0.113938	0.117554
0.008125	0.293529	-0.181786	-0.0387684	0.0267175
0.00814453	0.39841	0.274412	0.18628	-0.0913698
0.00816406	0.190876	-0.0295957	0.195591	-0.265605
0.00818359	0.0897767	-0.119936	-0.067296	0.0797348
0.00820313	0.0714762	0.112284	-0.20883	0.155746
0.00822266	0.358341	-0.021496	-0.158044	0.0294782
0.00824219	0.265809	-0.293392	0.243284	-0.0848979
0.00826172	0.140605	0.0173817	0.0641742	-0.0268263
0.00828125	0.130854	0.260689	-0.0352799	0.135695
0.00830078	0.173057	0.0926745	-0.0255235	0.0436848
0.00832031	0.184608	-0.0356924	-0.0613421	-0.110149
0.00833984	0.278647	-0.218547	0.0817116	-0.0882102
0.00835938	0.244065	-0.0576076	0.309865	-0.149943
0.00837891	0.2655	0.0705072	-0.126984	-0.124095
0.00839844	0.127972	0.299393	-0.337021	0.100406
0.00841797	0.00219325	-0.0189549	0.0364547	-0.0257081
0.0084375	0.248388	-0.353276	0.1606	-0.00711451
0.00845703	0.350962	-0.00929942	-0.072308	0.0147792
0.00847656	0.170104	0.363039	-0.26402	0.0518787
0.00849609	-0.0106398	-0.00615527	-0.160748	0.100105
0.00851563	-0.0491823	-0.0483951	0.24999	-0.0988216
0.00853516	0.390385	-0.148806	0.175033	-0.139778
0.00855469	0.411531	-0.0779948	0.0599471	0.0614809
0.00857422	0.153737	0.271252	-0.17088	-0.0468129
0.00859375	-0.14799	0.152485	-0.0763887	0.0608588
0.00861328	0.249418	-0.221018	0.156264	-0.0666098
0.00863281	0.274989	-0.145498	0.0766618	-0.0200079
0.00865234	0.32242	0.186472	-0.228488	0.0800533
0.00867188	0.142878	0.180629	-0.129638	-0.0528132
0.00869141	-0.0814061	-0.21571	0.0360531	-0.02454
0.00871094	0.117034	0.0936925	0.146472	0.159244
0.00873047	0.263547	0.238404	0.0682619	-0.10142
0.00875	0.226396	-0.233101	-0.282169	-0.113615
0.00876953	0.040279	-0.206111	0.0526483	-0.0339125
0.00878906	-0.0577041	0.202623	0.245569	-0.104004
0.00880859	0.109681	0.177156	-0.0589921	0.070886
0.00882812	0.161513	0.0121634	-0.0162444	0.119678
0.00884766	0.268309	-0.235272	-0.0354645	-0.123501
0.00886719	0.115349	-0.0634559	-0.108932	0.0756452
0.00888672	-0.033236	0.21985	0.239758	0.0717188
0.00890625	-0.0198376	0.0373038	0.145511	-0.180402
0.00892578	0.233515	-0.126776	-0.0902937	0.0193213
0.00894531	0.247803	-0.0869464	-0.284937	0.0507592
0.00896484	0.180599	0.0163233	0.00794249	-0.175981
0.00898437	-0.193412	0.0745805	0.318841	0.00482519
0.00900391	0.0701004	-0.0017613	0.0124714	-0.0469777
0.00902344	0.309705	-0.0290132	-0.289589	0.0462624
0.00904297	0.31901	-0.0504947	0.0427415	-0.0340272
0.0090625	0.136924	-0.0165144	0.0997611	-0.0657104
0.00908203	0.0750034	0.16992	0.073196	0.130138
0.00910156	0.0808448	0.0666308	0.305941	-0.00163104
0.00912109	0.329254	-0.158922	-0.232946	-0.0747153
0.00914062	0.346202	-0.028338	-0.154233	0.00741067
0.00916016	0.172307	0.0310784	0.274732	-0.0331196
0.00917969	0.156107	0.0483034	-0.0681494	-0.0470125
0.00919922	0.145954	-0.15809	-0.0725659	0.0623451
0.00921875	0.320288	0.0755374	0.0300305	-0.0555862
0.00923828	0.413822	0.102871	-0.113404	-0.0845905
0.00925781	0.250759	-0.1735	0.0797068	0.0819742
0.00927734	0.0307316	0.0868352	0.079508	-0.00740937
0.00929687	0.114723	0.175793	0.0378732	0.124208
0.00931641	0.266108	-0.234263	0.00259591	-0.0692528
0.00933594	0.35419	-0.0423583	-0.0104929	-0.110212
0.00935547	0.20289	0.140167	0.0021306	0.194038
0.009375	0.108026	-0.0935124	0.173456	-0.00831682
0.00939453	0.0841104	0.0152166	-0.0326904	0.0385031
0.00941406	0.357017	-0.0603056	-0.054804	0.0665127
0.00943359	0.358459	-0.0322034	0.038564	-0.0159091
0.00945312	0.159167	0.146043	-0.146898	0.026153
0.00947266	0.0373458	0.0840227	-0.0568511	0.0914551
0.00949219	0.111512	-0.00711856	0.047213	-0.0960196
0.00951172	0.421877	-0.0867604	-0.187459	0.0250429
0.00953125	0.292066	-0.11972	-0.112992	0.0495783
0.00955078	0.0294567	0.0853107	0.0106677	0.0579017
0.00957031	0.0713243	0.101831	0.0959121	0.0949017
0.00958984	0.235622	-0.0561095	0.0155683	-0.287816
0.00960937	0.318526	-0.0901688	0.168134	0.0538913
0.00962891	0.257665	0.00994236	0.0357544	0.277143
0.00964844	0.111217	0.104605	-0.0416654	0.188053
0.00966797	0.146752	0.0351838	-0.0850241	0.0348162
0.0096875	0.0553502	-0.00629235	-0.00400538	-0.268178
0.00970703	0.17888	-0.00922444	0.125475	-0.0855683
0.00972656	0.321243	0.0755308	-0.0166839	0.257842
0.00974609	0.170065	-0.0194496	-0.243354	0.00774392
0.00976562	0.0681699	-0.0413229	0.118987	0.000859101
0.00978516	0.156957	-0.0409102	0.194055	-0.0417033
0.00980469	0.0527926	-0.0470601	-0.127036	0.00856977
0.00982422	0.316464	0.107992	0.16252	0.0863312
0.00984375	0.249637	0.194805	0.0397339	0.244876
0.00986328	0.0593039	-0.0298925	-0.195884	-0.013966
0.00988281	0.0362249	-0.105668	0.0796462	-0.10019
0.00990234	0.0456352	0.0039639	0.225756	-0.00634605
0.00992188	0.22011	0.054693	0.0517027	0.082996
0.00994141	0.122251	0.0221246	0.0154371	0.199705
0.00996094	0.212082	0.0386417	-0.131946	-0.00410128
0.00998047	0.0466462	0.0108821	-0.0961005	-0.11833
0.01	0.144069	-0.0810241	-0.0130195	-0.087313
0.0100195	0.198283	0.0345649	-0.13747	0.0270944
0.0100391	0.182346	0.13378	0.206427	0.222673
0.0100586	0.220528	-0.0299596	-0.0503136	-0.0665724
0.0100781	-0.0659276	-0.0127781	0.0774287	-0.166359
0.0100977	0.244303	0.058619	0.130004	0.115074
0.0101172	0.0925255	0.103075	-0.12693	0.101503
0.0101367	0.0788719	-0.0215094	0.0419649	0.0903073
0.0101563	0.122992	-0.139562	0.089147	0.0458011
0.0101758	0.291203	0.0110895	-0.13874	-0.0354361
0.0101953	0.01047	0.00320784	-0.169725	-0.174999
0.0102148	0.142457	0.0907525	0.0759986	0.128735
0.0102344	0.162844	0.0204547	-0.0497241	-0.0325416
0.0102539	0.181285	-0.0683077	-0.114715	-0.0371947
0.0102734	0.0404777	0.104056	0.0206511	-0.0146083
0.010293	0.163373	0.0791671	0.126204	0.140126
0.0103125	0.248142	-0.223318	-0.0737016	0.154768
0.010332	0.121769	0.0872949	-0.223603	-0.0627672
0.0103516	0.196775	0.163208	0.118566	0.027755
0.0103711	0.319357	-0.0991409	0.259512	0.056001
0.0103906	0.274117	-0.137012	-0.124497	-0.11187
0.0104102	0.0142138	0.0713828	-0.121133	-0.0325876
0.0104297	0.0383745	-0.0336415	0.0458317	-0.38556
0.0104492	0.253047	0.0556383	-0.128494	-0.0228247
0.0104688	0.191945	0.0483415	0.109447	0.212456
0.0104883	0.229375	-0.00016465	-0.0222464	0.140774
0.0105078	0.083	-0.0392525	-0.306473	0.117142
0.0105273	0.137444	0.0509451	-0.100341	0.00756464
0.0105469	0.247863	0.0525215	0.235323	0.016646
0.0105664	0.274473	-0.256093	-0.161936	0.0071431
0.0105859	0.356477	0.00749044	-0.00361612	-0.0324073
0.0106055	0.256803	0.301984	0.0254735	-0.146576
0.010625	0.0942493	-0.0499319	0.0180514	-0.0374714
0.0106445	0.240877	-0.148677	0.112739	-0.135171
0.0106641	0.230917	-0.0260852	-0.119288	0.0923118
0.0106836	0.237448	0.00692275	0.0412082	0.112281
0.0107031	0.350034	0.0818019	-0.0359922	-0.0408216
0.0107227	0.185891	0.121153	-0.292329	0.110777
0.0107422	0.251463	-0.149193	0.111296	0.0641239
0.0107617	0.331851	-0.0907432	-0.0485745	-0.126115
0.0107812	0.339188	0.0857234	-0.0947718	0.0974081
0.0108008	0.154451	0.0766919	0.0261261	0.163032
0.0108203	0.258323	-0.125206	-0.0340517	-0.115584
0.0108398	0.176245	-0.132961	0.184509	0.0234901
0.0108594	0.345377	0.1515	0.126605	0.0524224
0.0108789	0.404326	0.21879	-0.250321	-0.0633662
0.0108984	0.137377	-0.0208131	-0.0506323	0.178194
0.010918	0.24234	-0.104141	0.124288	-0.0934266
0.0109375	0.190894	-0.0442118	-0.129926	-0.0491123
0.010957	0.232351	-0.0369382	0.133309	0.231275
0.0109766	0.189057	0.0755122	-0.20792	-0.147564
0.0109961	0.331169	0.0918656	-0.165933	0.192752
0.0110156	0.220629	0.122118	0.0701166	-0.0394942
0.0110352	0.0320584	-0.0775949	0.0275946	-0.170356
0.0110547	0.298435	-0.109217	0.201262	0.305304
0.0110742	0.145832	-0.0825276	-0.24942	-0.127318
0.0110937	0.260462	0.136753	-0.193527	-0.0493217
0.0111133	0.150646	0.27485	0.121199	0.2649
0.0111328	0.070077	-0.205024	0.0148468	-0.00446983
0.0111523	0.185561	-0.0591701	0.0926467	0.124904
0.0111719	0.22723	0.145593	-0.0945866	-0.0130703
0.0111914	0.241905	0.0585782	-0.347531	-0.23331
0.0112109	0.0494392	-0.118272	0.208189	0.0849694
0.0112305	-0.0254337	-0.0171775	0.15787	0.0808119
0.01125	0.228008	0.145831	-0.145167	-0.0273481
0.0112695	0.265025	0.104013	-0.212434	0.0728734
0.0112891	0.093613	-0.211705	-0.153378	-0.0506427
0.0113086	0.181638	-0.0503095	0.35366	0.2703
0.0113281	0.113424	0.266479	0.0933305	0.248561
0.0113477	0.0254832	-0.111859	-0.400813	-0.213799
0.0113672	0.22752	-0.148505	-0.061865	0.00231414
0.0113867	0.199898	0.102801	0.130134	-0.0196565
0.0114062	0.15527	0.089322	-0.01064	0.0619684
0.0114258	0.0972346	-0.00477727	0.00366645	0.204484
0.0114453	0.0914664	0.0892481	0.0089652	-0.168874
0.0114648	0.244871	-0.136066	-0.0780344	-0.218451
0.0114844	0.111962	-0.0562956	-0.061197	0.115818
0.0115039	0.112372	0.171207	-0.0119901	0.0497159
0.0115234	0.109229	0.128841	-0.113065	0.155335
0.011543	0.280428	-0.207977	-0.388326	0.227636
0.0115625	0.167963	-0.0732317	0.040156	-0.13643
0.011582	0.0256023	0.211634	0.327568	0.0462038
0.0116016	0.171695	0.0177972	-0.142391	0.204825
0.0116211	0.143308	-0.0685435	0.00689258	0.117433
0.0116406	0.223161	0.0123307	0.0768313	-0.05105
0.0116602	0.200811	-0.00516414	-0.0081094	-0.145519
0.0116797	0.0497197	-0.0548115	0.1202	0.0593547
0.0116992	0.166435	0.16814	-0.0632342	0.0830119
0.0117188	0.228839	-0.0627289	-0.180105	0.0441553
0.0117383	0.155327	-0.114452	-0.198389	0.0729264
0.0117578	0.0629633	0.0728461	0.0688274	0.00319418
0.0117773	0.150916	0.0404019	0.0907009	-0.201822
0.0117969	0.107284	-0.069721	-0.281622	0.194966
0.0118164	0.221339	0.0308541	0.116739	0.2481
0.0118359	0.367028	0.033603	0.23203	-0.0868669
0.0118555	0.237139	-0.0259721	-0.196812	0.0812797
0.011875	-0.0684378	-0.0133185	0.0569773	0.0246108
0.0118945	0.147236	0.0606059	0.230043	-0.0349061
0.0119141	0.37212	-0.00595624	-0.0974502	-0.0276817
0.0119336	0.272951	-0.103975	-0.115513	0.144894
0.0119531	0.132257	-0.0135321	0.0693193	-0.0791408
0.0119727	0.210498	0.0465411	-0.136584	0.0763936
0.0119922	0.254236	0.058029	-0.102434	-0.00909873
0.0120117	0.189321	0.0476877	0.0598892	0.0886692
0.0120313	0.249013	-0.0428626	-0.061906	0.23064
0.0120508	0.307928	-0.038304	-0.0414122	0.114523
0.0120703	0.154385	0.0566929	0.204831	-0.0212436
0.0120898	0.194952	0.139356	-0.070948	-0.0417466
0.0121094	0.129696	-0.0378264	-0.122105	0.0147062
0.0121289	0.19922	-0.0449732	0.117687	0.0625534
0.0121484	0.155691	0.100823	-0.0685981	0.112214
0.012168	0.150336	0.0305187	-0.251695	-0.00679263
0.0121875	0.209923	-0.102664	0.230513	-0.0612829
0.012207	0.164663	0.125887	-0.0597875	-0.062238
0.0122266	0.274738	0.169471	-0.0874669	0.121807
0.0122461	0.170984	-0.129626	-0.195238	0.156184
0.0122656	0.123897	-0.0465283	0.14009	-0.172712
0.0122852	0.119704	0.0896808	0.00741475	-0.0707767
0.0123047	0.0611795	0.17944	-0.245355	0.111156
0.0123242	0.322612	-0.0252171	0.0322515	0.320111
0.0123438	0.23997	-0.171036	0.16472	0.134865
0.0123633	0.162556	0.148136	-0.0937054	-0.17256
0.0123828	0.0660302	0.145651	0.0246756	0.100524
0.0124023	-0.0434075	-0.0470711	0.0879544	0.0836922
0.0124219	0.292167	0.00389951	-0.114737	-0.11001
0.0124414	0.129765	0.0937267	-0.03204	-0.0143015
0.0124609	0.113923	-0.0467343	0.122854	0.0408873
0.0124805	-0.00447942	0.0277615	-0.122338	-0.0532536
0.0125	0.212842	0.0810643	-0.149621	0.0493603
0.0125195	0.267882	0.0554777	0.187043	0.0477226
0.0125391	0.134265	-0.00858035	-0.05649	0.153671
0.0125586	0.02651	-0.0133783	-0.135349	0.108906
0.0125781	0.0852767	0.0380365	0.112507	-0.0662036
0.0125977	0.16671	0.0959485	-0.072416	0.131056
0.0126172	0.213521	-0.0222792	-0.0269973	0.15962
0.0126367	0.154066	-0.0849034	0.116172	-0.0618624
0.0126563	0.157906	0.122507	-0.0111738	-0.0593728
0.0126758	-0.0272983	0.00392578	-0.0643405	-0.132791
0.0126953	0.195367	0.000770558	-0.187915	0.0719816
0.0127148	0.299415	0.0404644	0.206172	0.0406988
0.0127344	0.354518	-0.0148603	0.222243	-0.0592341
0.0127539	0.195292	-0.0101994	-0.209503	0.0698028
0.0127734	0.0425702	-0.0120484	-0.0157999	0.235829
0.012793	0.208569	-0.0383266	-0.0645373	-0.0347395
0.0128125	0.210284	0.0742648	-0.1068	0.031373
0.012832	0.119201	-0.0426916	0.0285785	0.0426677
0.0128516	0.146795	-0.0525025	0.131859	0.0320818
0.0128711	0.287555	0.0953334	0.100443	0.0476374
0.0128906	-0.0158722	0.040816	-0.287578	0.0477544
0.0129102	0.108606	-0.0851329	-0.00394504	0.078849
0.0129297	0.178112	-0.0725966	0.287758	0.0455285
0.0129492	0.26987	-0.0032633	-0.0522789	-0.0702682
0.0129687	0.0944753	0.0660142	-0.272124	-0.00348709
0.0129883	0.108126	0.0945093	0.0142174	0.0212444
0.0130078	0.166559	-0.00639204	0.168105	-0.0693061
0.0130273	0.192113	-0.195873	0.0043218	0.117264
0.0130469	0.0732059	-0.071411	-0.19063	0.132356
0.0130664	0.248228	0.0362578	-0.102134	0.0752803
0.0130859	-0.0540929	0.259071	0.121686	0.106631
0.0131055	0.192296	0.126219	-0.270212	0.0633946
0.013125	0.154468	-0.239486	0.0449426	-0.0545531
0.0131445	0.141865	-0.123894	0.184139	0.0599712
0.0131641	0.188472	-0.0119231	-0.332022	-0.0511937
0.0131836	0.0417359	0.120389	-0.108672	0.0988122
0.0132031	0.0570282	0.0375649	0.222983	0.0274232
0.0132227	0.201764	-0.00120227	-0.0391085	-0.178904
0.0132422	-7.64e-05	-0.039789	-0.15655	0.0283438
0.0132617	0.27852	0.116703	-0.230366	0.237522
0.0132812	0.174478	-0.024922	-0.0475605	-0.155602
0.0133008	0.0983877	-0.124137	0.14957	0.166889
0.0133203	0.297431	0.111589	-0.128759	0.0565903
0.0133398	0.0324472	0.0914919	0.0122803	-0.0158998
0.0133594	-0.0248868	-0.0726883	-0.090128	0.086934
0.0133789	0.0834199	-0.0255926	-0.0816656	-0.056946
0.0133984	0.458547	0.073338	-0.0886417	0.024882
0.013418	0.141447	0.0347408	0.0243743	0.0147877
0.0134375	-0.0248622	-0.147741	-0.0291323	-0.0731147
0.013457	0.0442384	0.0761045	0.0449248	0.0970266
0.0134766	0.168181	0.127665	-0.0561045	0.159802
0.0134961	0.330397	0.0311815	-0.121658	-0.0240044
0.0135156	0.241587	-0.07692	-0.0119468	0.00805917
0.0135352	0.00595371	-0.00322672	0.169451	0.0331626
0.0135547	0.0250378	0.137894	-0.28453	-0.0508909
0.0135742	0.0607276	-0.0391112	-0.174358	0.0996927
0.0135937	0.143237	-0.105058	0.192861	0.0704437
0.0136133	0.212002	0.0639192	-0.110583	0.0924735
0.0136328	-0.0370691	0.224669	-0.373927	-0.032958
0.0136523	0.18155	0.142276	0.0759311	-0.0953968
0.0136719	0.151417	-0.157884	0.120288	0.232271
0.0136914	0.0559659	-0.181232	-0.105377	0.191108
0.0137109	0.285831	0.150364	-0.0487761	-0.134156
0.0137305	0.0695498	0.141733	0.0208886	-0.051187
0.01375	0.0222522	-0.00186652	0.124577	0.0914902
0.0137695	0.0614748	0.03264	-0.077351	0.28772
0.0137891	0.18172	-0.0657837	-0.0715752	0.0530987
0.0138086	0.292579	0.0223127	0.0604549	-0.180272
0.0138281	0.264138	0.231	-0.254718	0.000716939
0.0138477	0.0583484	-0.0388083	-0.0711557	0.144135
0.0138672	0.0161223	-0.122137	0.202988	0.0833279
0.0138867	-0.0691042	-0.00346109	-0.139964	0.0687472
0.0139063	0.241403	0.0927491	-0.19223	0.0849548
0.0139258	0.223497	0.0823877	0.0670284	0.159719
0.0139453	0.121432	-0.173643	0.132653	0.0050458
0.0139648	0.126382	0.156619	-0.0196073	-0.0469116
0.0139844	0.139772	0.230829	0.00512082	0.0798246
0.0140039	0.128579	-0.26478	-0.0187805	-0.0442931
0.0140234	0.14105	0.0176127	-0.093756	-0.108996
0.014043	0.271337	0.19531	-0.0810307	-0.0125118
0.0140625	0.256482	-0.0990487	0.179134	0.121575
0.014082	-0.0038224	-0.0602028	-0.219561	0.0918904
0.0141016	-0.0218087	0.0687293	-0.257411	0.13518
0.0141211	0.183824	-0.0255779	-0.0925685	0.125343
0.0141406	0.263736	0.0258768	0.178957	0.0817115
0.0141602	0.332252	-0.00936988	0.0244098	0.000496069
0.0141797	0.142825	0.0662531	-0.217876	0.0177312
0.0141992	0.0205119	-0.0774719	0.026107	0.0225659
0.0142188	0.0599211	-0.0332461	0.295901	0.0424061
0.0142383	0.421866	0.256766	-0.0713215	0.0211178
0.0142578	0.267941	-0.0827835	0.0755782	0.107533
0.0142773	0.0462504	-0.257755	-0.14143	0.00474743
0.0142969	0.028381	0.203944	-0.166269	-0.0525599
0.0143164	0.240663	0.0705754	0.104687	0.137662
0.0143359	0.338783	-0.199406	-0.147647	0.12896
0.0143555	0.107728	0.0184691	-0.344913	-0.00750113
0.014375	0.302877	0.200419	0.0331206	-0.0598029
0.0143945	0.133281	0.0037758	0.133444	0.0147278
0.0144141	-0.00479945	-0.155348	0.218997	0.227471
0.0144336	0.0814546	0.0114404	-0.168506	0.122631
0.0144531	0.307683	0.0748599	-0.15329	-0.0328189
0.0144727	0.255426	0.0578165	0.25049	-0.131417
0.0144922	0.0973738	-0.0119469	0.0303568	0.0977345
0.0145117	0.00673355	-0.0100167	-0.130137	0.00898046
0.0145313	0.0582781	0.0880075	-0.171652	0.0366461
0.0145508	0.296096	0.00996397	-0.111347	0.0175544
0.0145703	0.461931	-0.152416	-0.066936	0.0561286
0.0145898	0.0106706	0.219177	0.0451555	0.085856
0.0146094	-0.0414675	0.068369	0.0696686	0.119315
0.0146289	0.155618	-0.195222	-0.149004	-0.0558322
0.0146484	0.132565	0.0747122	-0.25747	-0.0790604
0.014668	0.254902	0.110839	0.102444	0.131709
0.0146875	0.0604008	0.0257235	0.31696	0.0745504
0.014707	-0.0215671	-0.0735969	-0.133062	-0.0390119
0.0147266	0.343245	-0.0792392	-0.0919675	-0.0590901
0.0147461	0.264834	0.244351	0.0384065	0.0408573
0.0147656	0.0188277	0.0216488	-0.0618977	0.0776433
0.0147852	0.146294	-0.12443	0.114409	0.167378
0.0148047	0.170445	0.210788	-0.0175365	0.0516262
0.0148242	0.103894	-0.109841	-0.13489	-0.16513
0.0148437	0.0358288	-0.141165	0.0322705	0.0976488
0.0148633	0.0578554	0.205395	-0.0362487	0.259584
0.0148828	-0.076148	0.138401	-0.0341049	0.0950191
0.0149023	0.312415	-0.0404989	0.0490961	-0.133568
0.0149219	0.162267	0.01805	0.0346527	0.037359
0.0149414	-0.0991763	-0.00202488	-0.0666545	-0.0160016
0.0149609	-0.00117983	-0.0311913	-0.130315	0.17344
0.0149805	0.178815	0.0523841	-0.00652388	0.178044
0.015	0.0604107	0.21258	0.249194	-0.12437
0.0150195	0.0909877	-0.00749847	-0.123182	-0.0426091
0.0150391	0.0971434	-0.15334	-0.119643	0.129553
0.0150586	0.0962359	0.0181272	0.0552502	0.243383
0.0150781	-0.0423476	0.109461	-0.176602	-0.00630288
0.0150977	0.00881181	0.152771	-0.289719	-0.267257
0.0151172	0.368948	-0.0281218	0.10482	0.13518
0.0151367	0.199236	-0.123541	0.0144808	0.224368
0.0151562	0.0889308	0.053329	-0.256395	0.119394
0.0151758	-0.0814236	0.0903871	0.0530963	0.00642019
0.0151953	0.202884	0.0117464	0.0925999	0.00645362
0.0152148	0.252922	-0.0115378	0.0716482	-0.00244816
0.0152344	0.148725	0.00832376	0.105297	0.145617
0.0152539	0.195655	-0.0644084	0.049459	0.0327008
0.0152734	0.0173866	0.123345	-0.0181935	-0.0168379
0.015293	0.141592	0.145086	-0.29245	-0.0575085
0.0153125	0.355373	-0.084517	0.0592177	-0.14477
0.015332	0.24911	-0.209701	-0.0681455	0.309402
0.0153516	0.072324	0.111796	-0.177662	0.320838
0.0153711	0.180017	0.131557	-0.00509992	-0.0559672
0.0153906	0.128893	0.0194053	-0.153612	-0.101592
0.0154102	0.147329	-0.0833539	-0.116203	0.0831311
0.0154297	0.257031	-0.0538679	-0.0678009	0.191143
0.0154492	0.225318	0.0559318	0.181238	-0.0439466
0.0154687	0.105956	-0.0338593	0.109702	-0.0576877
0.0154883	0.0907714	0.038118	-0.207947	-0.148451
0.0155078	0.140827	0.147815	0.0643173	0.0341231
0.0155273	0.292126	-0.119753	0.000881544	0.420619
0.0155469	0.184002	-0.0488798	-0.260178	-0.051716
0.0155664	0.160854	0.041665	-0.00174815	-0.0372144
0.0155859	0.15384	-0.0341201	-0.110106	-0.0369855
0.0156055	0.0553781	0.0611932	-0.187786	0.0293211
0.015625	0.132598	-0.0618976	0.0846282	0.244363
0.0156445	0.164508	0.0371277	-0.207818	0.0949371
0.0156641	0.166171	0.106579	0.0527059	-0.208956
0.0156836	0.131536	0.043089	0.0672934	0.0212888
0.0157031	0.0499546	-0.0960866	0.0729596	0.144978
0.0157227	0.0748866	-0.036923	0.115818	0.168829
0.0157422	0.0994167	-0.0349741	-0.133573	-0.0866039
0.0157617	0.189829	0.0547383	-0.101237	-0.218123
0.0157813	0.0569943	0.0300256	0.179327	0.168415
0.0158008	0.154296	0.0819819	0.0733739	0.241648
0.0158203	0.00153543	-0.0122662	-0.09152	0.0213815
0.0158398	0.00904714	-0.113125	-0.222591	-0.100301
0.0158594	-0.00724511	-0.0133884	-0.137617	0.0296954
0.0158789	0.0938997	0.139799	0.248669	0.0297178
0.0158984	0.146273	0.226272	-0.163086	-0.00533319
0.015918	0.11499	-0.08565	-0.0819335	-0.0393332
0.0159375	-0.00675635	-0.288954	0.138118	0.0578514
0.015957	0.0807923	0.271738	-0.0478831	0.0683442
0.0159766	0.0303883	0.0803248	0.0619103	0.0135752
0.0159961	0.122136	-0.165505	0.188323	0.0511774
0.0160156	0.148963	0.0457351	-0.0607518	-0.034331
0.0160352	0.171674	0.000362903	-0.234593	-0.0194106
0.0160547	-0.14137	0.116127	0.0734816	0.175352
0.0160742	0.104764	0.0703227	0.339397	0.235373
0.0160938	0.0817005	0.0365666	-0.29523	0.0463301
0.0161133	0.256928	0.10084	-0.37092	-0.145261
0.0161328	0.0539265	-0.14184	0.132979	-0.0462285
0.0161523	-0.0631617	-0.0716559	-0.132071	0.137193
0.0161719	0.128911	0.374814	0.106415	0.235324
0.0161914	0.276722	-0.132689	0.0710443	0.00500648
0.0162109	0.135016	-0.191057	-0.266496	-0.0995744
0.0162305	-0.0764648	0.139315	0.0649639	-0.100052
0.01625	0.156377	0.108139	0.128614	0.143961
0.0162695	0.115975	-0.0197217	0.282207	0.316174
0.0162891	0.174616	-0.0553044	0.0836531	0.170095
0.0163086	-0.0328967	0.105851	-0.496556	-0.232002
0.0163281	0.0676544	0.210778	0.140514	0.0322419
0.0163477	0.268069	-0.243083	0.291219	0.250829
0.0163672	0.124115	-0.225574	-0.451335	0.125208
0.0163867	0.0596921	0.241537	-0.0618173	0.00199984
0.0164063	0.0685704	0.233971	-0.0152573	-0.261542
0.0164258	0.0442835	-0.106941	-0.248769	0.0945467
0.0164453	0.108084	-0.235138	0.201262	0.321182
0.0164648	0.273424	0.116495	-0.0279188	0.0539576
0.0164844	0.183746	0.201169	-0.0839724	0.0474217
0.0165039	-0.0556019	-0.00564518	0.180707	-0.0217167
0.0165234	0.108594	-0.10525	0.119491	0.0968022
0.016543	0.345325	-0.106444	-0.043302	0.198611
0.0165625	0.266408	0.146459	0.0156954	-0.0229165
0.016582	0.0346529	0.0896698	-0.122943	-0.0122914
0.0166016	0.0922669	-0.140216	-0.083293	0.130214
0.0166211	0.349372	0.183184	-0.0488466	0.166315
0.0166406	0.179253	-0.0183419	-0.0822219	0.0992758
0.0166602	0.129671	-0.20289	-0.0611669	0.0130607
0.0166797	0.056465	0.230596	-0.117598	-0.0567511
0.0166992	0.302156	0.109394	0.0547926	0.171844
0.0167188	0.122492	-0.14396	0.337757	0.202379
0.0167383	0.337308	0.0969003	-0.0416392	0.242324
0.0167578	0.234717	0.000692649	-0.0883602	-0.0678591
0.0167773	0.0452171	-0.00392794	0.144617	-0.127676
0.0167969	0.187612	0.00540755	-0.0397617	0.169593
0.0168164	0.37639	-0.0949951	0.0051005	0.144509
0.0168359	0.117875	0.231504	0.194135	0.00129575
0.0168555	0.186736	0.0548984	-0.314326	0.0855257
0.016875	0.180726	-0.0623148	-0.362883	0.0551151
0.0168945	0.316767	0.0336391	0.157687	0.126573
0.0169141	0.185993	0.00251913	0.0606653	0.088814
0.0169336	0.0752977	-0.0550735	0.0498208	0.0041756
0.0169531	0.190373	0.142524	-0.148434	-0.0869895
0.0169727	0.221547	0.126561	-0.147683	-0.0290411
0.0169922	-0.000620101	-0.109	0.153074	-0.0644159
0.0170117	0.164468	0.00189167	0.152968	0.236779
0.0170313	0.0501133	0.0507251	-0.00975809	0.0657483
0.0170508	0.214961	0.0331847	-0.110914	0.0671496
0.0170703	0.148046	0.0894405	-0.0396082	0.126609
0.0170898	-0.12166	0.0401259	-0.164064	0.0461849
0.0171094	-0.113983	-0.189012	-0.189883	0.0870653
0.0171289	0.105253	0.0788814	0.210386	-0.0639366
0.0171484	0.236185	0.274744	0.00947419	-0.0069806
0.017168	-0.0239501	0.0155331	-0.441006	-0.0273361
0.0171875	-0.171534	-0.185199	-0.0401118	0.0772175
0.017207	0.0502148	-0.127563	0.0996191	0.145259
0.0172266	0.25628	0.199203	0.184058	0.150665
0.0172461	0.0196478	0.23208	0.0224676	0.0209163
0.0172656	0.245472	-0.101474	-0.248105	0.199371
0.0172852	-0.091366	0.0160177	0.281606	0.181649
0.0173047	-0.153914	0.0114379	-0.181606	0.071837
0.0173242	0.239853	-0.0859809	-0.0905969	0.0584361
0.0173438	0.220165	0.117875	0.257824	0.0458664
0.0173633	0.0360936	0.136995	-0.274646	0.0279217
0.0173828	-0.107155	-0.122481	-0.208121	0.100766
0.0174023	-0.0526276	0.155952	0.118398	0.0364665
0.0174219	0.181294	0.072125	-0.0480583	-0.0973726
0.0174414	0.278545	-0.141038	0.0903237	-0.0268467
0.0174609	0.161895	0.0436943	-0.0871679	0.295066
0.0174805	-0.0125001	0.146732	-0.0680376	0.149388
0.0175	-0.0437437	0.0152847	0.276689	0.0483975
0.0175195	0.0852392	-0.0398851	-0.13408	0.155611
0.0175391	0.262857	0.0479532	-0.206526	0.105853
0.0175586	0.316244	0.106072	0.186153	0.17976
0.0175781	0.128716	-0.0888729	-0.0297358	0.111598
0.0175977	0.0448199	0.00449863	-0.0134055	0.0978017
0.0176172	-0.0154743	0.142522	-0.0430863	-0.0858364
0.0176367	0.320585	-0.130984	0.0308516	-0.0555066
0.0176562	0.240816	-0.0687525	-0.0290278	0.0332196
0.0176758	0.0205161	0.294097	0.0166923	0.0218851
0.0176953	0.0570509	0.0549209	-0.0393495	-0.0382312
0.0177148	-0.0272743	-0.332924	-0.0198396	0.211465
0.0177344	0.2923	-0.0199502	-0.0691755	0.215701
0.0177539	0.278264	0.340614	0.147568	0.159044
0.0177734	0.0769065	-0.124946	0.0601089	0.059205
0.017793	-0.0372638	-0.126669	-0.0384646	0.0453606
0.0178125	0.150542	0.228078	0.0774515	0.285009
0.017832	0.241516	-0.253625	-0.14348	-0.0323697
0.0178516	0.278742	-0.0792979	0.123438	-0.0592987
0.0178711	0.255872	0.272015	0.144554	0.0821702
0.0178906	-0.0963259	-0.00881679	-0.160373	-0.131468
0.0179102	0.084105	-0.166115	-0.174511	0.155193
0.0179297	0.266437	-0.0426487	0.113012	0.177067
0.0179492	0.466398	0.117974	0.199156	-0.0234675
0.0179687	0.218702	0.104575	-0.103838	0.0647139
0.0179883	-0.0772524	-0.18026	-0.00588335	-0.073098
0.0180078	0.149049	-0.0546356	0.00732264	0.134499
0.0180273	0.260217	0.122353	0.18002	0.181572
0.0180469	0.422638	0.0632989	0.0207816	-0.0544706
0.0180664	0.0873009	0.0562378	-0.0552234	0.132309
0.0180859	-0.000392508	-0.15093	-0.0255411	0.195321
0.0181055	0.188829	-0.0903243	-0.0138041	-0.115218
0.018125	0.293244	0.231464	0.149019	0.194126
0.0181445	0.325099	-0.00327987	-0.0368239	-0.0187271
0.0181641	0.219229	-0.167509	-0.268071	-0.183992
0.0181836	-0.168824	0.12419	0.00317044	0.03973
0.0182031	-0.0141321	0.0727881	0.101743	0.0532111
0.0182227	0.362394	-0.0839447	0.102556	-0.0377722
0.0182422	0.21239	-0.00363775	0.0124361	0.0836057
0.0182617	0.245179	0.195718	-0.140984	0.0916387
0.0182812	-0.168693	-0.054937	0.042477	0.12359
0.0183008	-0.137876	-0.0932667	0.129853	-0.0682457
0.0183203	0.233995	0.21573	-0.146398	0.0163469
0.0183398	0.31118	-0.0477601	-0.0674459	0.210583
0.0183594	0.309371	-0.207318	0.107562	0.0667211
0.0183789	-0.0463683	0.28664	-0.155321	0.0195947
0.0183984	-0.183502	0.169775	-0.0211712	0.036546
0.018418	0.107707	-0.111295	0.166854	-0.0950957
0.0184375	0.491632	-0.0770677	-0.0774708	0.0829444
0.018457	0.114184	0.044225	-0.0458115	0.0016596
0.0184766	-0.0500513	0.207609	0.0585566	0.0561664
0.0184961	-0.0209835	-0.119384	0.105546	0.0765639
0.0185156	0.0398584	0.0432419	-0.0120939	0.05834
0.0185352	0.37477	0.165811	-0.138021	0.0923259
0.0185547	0.152831	-0.181409	0.0507636	0.133679
0.0185742	-0.0808721	0.0765007	-0.0807243	0.110796
0.0185937	-0.0901591	0.253498	-0.0442539	0.150667
0.0186133	-0.00483591	-0.171243	0.107168	0.0955965
0.0186328	0.254943	-0.00808283	-0.0087852	-0.0119818
0.0186523	0.220661	0.0598836	-0.102953	0.0818279
0.0186719	0.0895744	0.0754121	-0.0105369	0.178488
0.0186914	-0.204828	0.112266	0.0945743	-0.12018
0.0187109	0.104111	-0.12518	0.0837706	-0.0941545
0.0187305	0.233162	0.103311	-0.060737	0.109668
0.01875	0.386822	0.0870119	-0.0984185	-0.00783752
0.0187695	0.163391	-0.222009	-0.0253491	0.287964
0.0187891	-0.153619	0.146893	0.13036	0.189827
0.0188086	0.00560666	0.184912	-0.140866	-0.0371524
0.0188281	0.260035	-0.0621964	-0.0920875	0.201205
0.0188477	0.275393	-0.0282662	0.197324	0.154637
0.0188672	0.0883985	-0.0576447	-0.0259705	0.0429307
0.0188867	-0.0525123	-0.00901761	-0.0692208	0.0746221
0.0189062	0.077635	0.0806989	0.0409728	-0.0325282
0.0189258	0.269372	0.118342	0.0574376	0.0577989
0.0189453	0.332027	0.00534606	0.0216468	0.0987954
0.0189648	0.10762	-0.143911	0.0341343	-0.0381786
0.0189844	-0.107441	-0.0248666	-0.0534846	0.106108
0.0190039	0.0818765	0.174757	-0.16273	0.0509626
0.0190234	0.163913	0.0868662	0.0981166	0.0559471
0.019043	0.519594	-0.0632053	0.186258	0.132948
0.0190625	0.180962	-0.028145	-0.0808269	0.038463
0.019082	0.0138744	-0.112777	0.0671826	0.136882
0.0191016	0.0275738	0.10413	-0.00161172	0.340667
0.0191211	0.294218	0.274341	0.23354	0.0826308
0.0191406	0.339765	-0.0505324	0.09091	2.54e-05
0.0191602	0.275346	-0.2605	-0.242874	-0.00837495
0.0191797	-0.00201202	0.15434	-0.00122957	0.175573
0.0191992	-0.100383	0.175062	0.0756891	0.0683025
0.0192187	0.132584	-0.0120554	-0.0129206	-0.0732858
0.0192383	0.464269	0.0849791	0.0840306	0.0579436
0.0192578	0.11274	-0.152224	-0.0198238	0.0792556
0.0192773	-0.131868	-0.0942078	-0.123804	0.177796
0.0192969	0.0465966	0.241017	0.275231	0.162208
0.0193164	0.206149	-0.0549422	0.264059	0.155826
0.0193359	0.141986	-0.0536038	-0.293518	0.127065
0.0193555	0.195092	0.138907	-0.0412448	0.00815015
0.019375	-0.0885457	0.0291762	0.192668	-0.0316545
0.0193945	-0.0147907	0.00627153	-0.00423571	0.269254
0.0194141	0.109774	-0.11592	-0.116463	0.111935
0.0194336	0.18887	-0.0505423	0.0183384	0.0160536
0.0194531	0.256501	0.220452	0.0383034	-0.160338
0.0194727	0.177484	-0.0495437	0.0411926	0.0153323
0.0194922	0.0237889	-0.0516622	0.0939263	0.237547
0.0195117	0.145153	0.0252244	0.208882	0.286192
0.0195312	0.127864	-0.0252606	-0.128432	-0.013159
0.0195508	0.175135	0.157191	-0.130678	-0.0257772
0.0195703	0.273194	0.0515731	0.241193	0.0105714
0.0195898	0.0391643	-0.231848	-0.0557142	0.0375615
0.0196094	-0.0406997	-0.00571971	-0.131506	0.248724
0.0196289	0.166145	0.369147	0.187797	0.10214
0.0196484	0.315734	-0.069199	-0.204118	-0.00903273
0.019668	-0.000140799	-0.265512	0.0938804	-0.0297289
0.0196875	-0.00195519	0.0704778	0.200094	0.160643
0.019707	0.234642	0.202367	-0.0711438	0.0409017
0.0197266	0.256104	-0.14397	-0.0226171	0.0163077
0.0197461	0.0429886	-0.0330379	-0.0104194	-0.00181798
0.0197656	0.0879671	0.189898	0.165497	0.119361
0.0197852	0.0422752	0.0594576	0.05473	0.0722426
0.0198047	-0.0616282	-0.124672	-0.259224	-0.0617379
0.0198242	0.122606	-0.237818	0.0339961	0.00897564
0.0198438	0.176272	0.306769	0.0614955	0.256268
0.0198633	0.103939	0.0607197	-0.0397686	0.0573263
0.0198828	0.0334657	-0.120495	-0.0609896	0.00140738
0.0199023	0.0746584	0.0736977	0.12051	0.071556
0.0199219	0.188126	-0.0368099	0.140452	-0.0719011
0.0199414	0.139403	0.13921	0.0356298	0.0827299
0.0199609	-0.00933676	-0.0787332	-0.14973	0.129953
0.0199805	0.261111	-0.172097	0.0888551	-0.0533871
0.02	0.0615417	0.161414	0.0880433	-0.0342937
0.0200195	0.1195	0.135383	-0.103918	-0.0488086
0.0200391	0.256742	-0.116939	-0.0602829	0.199644
0.0200586	0.11368	0.00759416	0.0429639	0.258634
0.0200781	0.0215783	0.0438421	-0.0439271	0.0801786
0.0200977	0.147019	0.0391055	-0.110931	0.00704398
0.0201172	0.158131	-0.0194419	0.266203	-0.0719985
0.0201367	0.146634	0.010671	0.300927	0.0826363
0.0201563	0.114306	-0.0482326	-0.284398	0.350661
0.0201758	0.150374	-0.0224841	-0.111864	-0.00994057
0.0201953	0.291751	0.241034	0.204138	-0.0339528
0.0202148	-0.131763	-0.0118607	0.106626	-0.0686056
0.0202344	0.248547	-0.331684	0.0440958	-0.033398
0.0202539	0.284481	0.202231	-0.184032	0.282885
0.0202734	0.138872	0.227558	-0.0543027	0.192386
0.020293	0.121682	-0.0825092	0.0964008	-0.0706626
0.0203125	0.0872756	-0.23158	-0.0551615	-0.0867142
0.020332	0.0982922	-0.0318066	-0.0112141	0.137969
0.0203516	0.291426	0.273407	0.0502354	0.221207
0.0203711	0.227918	0.0485503	0.0594815	0.0745175
0.0203906	0.0887806	-0.141	0.0439086	-0.0625172
0.0204102	0.165358	0.0130771	-0.0517545	0.0771807
0.0204297	0.0606558	-0.028375	0.049728	0.0846868
0.0204492	0.279575	0.160915	0.0174286	-0.0291109
0.0204688	0.359993	0.087156	0.0486361	0.0723362
0.0204883	0.00203131	-0.299417	0.07813	0.165315
0.0205078	0.0740074	0.049158	-0.227982	-0.0376374
0.0205273	0.204365	0.357285	0.0410243	0.151206
0.0205469	0.176201	-0.0712716	0.2343	0.110401
0.0205664	0.277841	-0.246832	0.152969	-0.00922812
0.0205859	0.0722962	0.110831	-0.0744969	0.0670516
0.0206055	-0.0574961	0.274823	-0.258169	0.0866643
0.020625	0.0774267	-0.133365	0.129121	0.171995
0.0206445	0.254931	-0.0561675	0.101869	0.165543
0.0206641	0.247177	0.220635	-0.0446392	-0.0914881
0.0206836	0.103421	-0.163776	-0.0489243	0.136112
0.0207031	0.0354682	-0.0322575	-0.222967	0.208838
0.0207227	0.0473601	0.160853	0.267251	-0.0409163
0.0207422	0.0569233	-0.00411007	0.309481	0.0042183
0.0207617	0.266582	0.0866806	-0.36332	0.170464
0.0207813	0.0721754	0.0181242	0.0894237	-0.00415451
0.0208008	-0.0719604	-0.0449605	0.0754357	0.0833392
0.0208203	-0.0898221	0.00601536	-0.102473	0.0892048
0.0208398	0.0361031	0.0296295	0.00787205	0.100366
0.0208594	0.325114	0.046014	-0.0611981	0.208427
0.0208789	0.184635	-0.0240554	0.0884045	0.00835068
0.0208984	0.0200175	-0.00235049	-0.100455	0.0374795
0.020918	-0.0332059	0.199071	0.179654	0.348533
0.0209375	0.137193	-0.0037685	0.200878	0.0816971
0.020957	0.166493	-0.136718	-0.121304	0.00391029
0.0209766	0.321211	0.145659	0.145684	0.0493742
0.0209961	-0.0169475	0.0347855	0.160066	0.0962781
0.0210156	0.00424986	0.0097002	0.00551473	0.185178
0.0210352	0.122849	-0.00734137	0.101618	-0.172597
0.0210547	0.197245	0.00723005	-0.011948	0.00504218
0.0210742	0.0314614	0.0255933	-0.03829	0.307193
0.0210938	0.0647836	0.0493527	0.125723	0.031442
0.0211133	-0.0206759	0.0296217	-0.147773	0.138471
0.0211328	0.0963929	-0.01054	0.121114	0.0957471
0.0211523	0.254697	-0.00964456	0.0499404	0.0850388
0.0211719	0.11121	0.13993	0.0372609	0.218079
0.0211914	0.0881569	-0.0165059	0.405393	0.1143
0.0212109	0.0481168	-0.0431005	0.109584	-0.114233
0.0212305	0.0335189	0.0126147	0.0336519	-0.0142697
0.02125	0.195332	0.100058	-0.118861	0.144939
0.0212695	0.1211	-0.0123456	0.0974257	0.0288034
0.0212891	0.0930867	-0.00129613	0.42426	0.0804839
0.0213086	-0.0946135	0.0277974	-0.194484	-0.00626005
0.0213281	0.0940688	0.0224396	-0.189671	-0.00755841
0.0213477	0.287688	-0.0796114	0.229342	0.251293
0.0213672	0.0473753	-0.0733621	0.0413953	0.0745688
0.0213867	0.224398	0.0771114	-0.00865766	0.12259
0.0214063	-0.0757484	0.214273	0.354287	0.0457886
0.0214258	0.0837419	-0.0421141	0.122942	0.194664
0.0214453	0.149972	-0.131455	-0.0877194	0.0516133
0.0214648	0.234844	-0.0383805	-0.107353	0.0168807
0.0214844	0.0753693	0.184292	0.32802	-0.00746643
0.0215039	-0.0508255	0.0378752	0.0342835	-0.209791
0.0215234	-0.0528924	-0.142244	-0.122331	-0.0189955
0.021543	0.196042	0.00948744	0.0264022	0.193484
0.0215625	0.299223	0.123118	-0.0608207	0.0821742
0.021582	0.165019	-0.0600243	-0.0670603	0.156414
0.0216016	-0.0512258	-0.00115057	0.136404	0.0293691
0.0216211	-0.163522	0.0882665	0.132023	-0.0357193
0.0216406	0.154081	-0.00486706	-0.00170704	0.145374
0.0216602	0.199798	-0.105458	-0.0161099	0.134362
0.0216797	0.0463599	0.105439	0.154248	0.0803982
0.0216992	-0.0757247	0.0540517	-0.0792257	0.0224335
0.0217187	-0.084058	-0.0971042	-0.114087	-0.0782641
0.0217383	0.183831	0.0455579	0.304986	0.0902243
0.0217578	0.232751	0.0556273	-0.230129	0.0757948
0.0217773	0.139622	-0.0805088	-0.171078	0.120473
0.0217969	-0.0850238	0.0984786	0.370223	-0.00638189
0.0218164	-0.0470097	0.135277	0.0286698	-0.0418149
0.0218359	0.178489	0.00692392	-0.120634	0.153418
0.0218555	0.174169	-0.17673	0.126612	0.290372
0.021875	0.0926213	-0.107686	0.0665066	0.116729
0.0218945	-0.0853174	0.125917	-0.0236204	0.128093
0.0219141	0.0510083	0.115033	0.090834	0.092257
0.0219336	0.101236	-0.0637878	0.153189	0.0342577
0.0219531	0.343281	0.0442046	-0.0161157	0.112472
0.0219727	0.07524	-0.172257	-0.328532	0.111377
0.0219922	-0.0367661	-0.0878206	0.286076	0.139855
0.0220117	0.0500533	0.219919	0.413277	-0.0493676
0.0220312	0.101367	0.0217198	-0.0245512	-0.0663889
0.0220508	0.102873	-0.0694815	-0.183513	0.0136186
0.0220703	0.0717085	-0.0511331	0.111699	0.245255
0.0220898	0.0904751	-0.0911342	0.220381	0.165669
0.0221094	0.020012	0.0608506	-0.0975227	0.0724915
0.0221289	0.214225	0.142392	0.0532464	0.0121444
0.0221484	0.284911	-0.195288	0.15376	0.139939
0.022168	0.150299	-0.141399	-0.121504	0.212214
0.0221875	0.0703313	0.168388	-0.0447459	0.204962
0.022207	0.0150863	0.105159	0.296981	0.0982818
0.0222266	0.159123	-0.0794116	0.0499866	-0.0518469
0.0222461	0.259895	-0.131775	0.153352	0.0527885
0.0222656	0.221049	0.140239	0.0281601	-0.0847341
0.0222852	0.181655	0.0186283	0.18878	0.125406
0.0223047	0.0941772	-0.0791983	-0.071122	0.136333
0.0223242	0.0609551	0.03835	-0.147158	0.139831
0.0223437	0.249427	0.0179699	0.434199	0.00264796
0.0223633	0.487149	0.0209882	-0.142024	0.122524
0.0223828	0.168122	-0.100383	-0.262671	0.121352
0.0224023	-0.0209916	-0.0445791	0.319474	0.239373
0.0224219	0.108496	0.0963169	0.032067	0.189106
0.0224414	0.188376	0.0707888	0.0324964	0.0104046
0.0224609	0.300703	0.0635102	-0.0154605	0.00292076
0.0224805	0.224248	-0.132453	0.00419098	-0.0572453
0.0225	0.11973	-0.0930942	0.196837	0.121914
0.0225195	0.158757	0.0932006	0.0363579	0.113235
0.0225391	0.179671	0.0824302	-0.0465935	-0.172059
0.0225586	0.272784	-0.11047	0.251475	-0.0412571
0.0225781	0.201097	-0.0336015	-0.0381254	0.0764734
0.0225977	0.064736	0.0507243	-0.0565454	0.0430952
0.0226172	0.264264	0.0679915	0.0903734	0.36807
0.0226367	0.0983389	-0.0398061	0.057021	0.09173
0.0226562	0.116601	-0.0392621	0.0299833	0.0100692
0.0226758	0.236962	0.0460017	0.0369243	0.206483
0.0226953	0.00466984	0.0726701	-0.0779563	-0.0396232
0.0227148	0.0765634	-0.146773	0.14621	0.0742739
0.0227344	0.365408	-0.0930088	0.279505	-0.00010297
0.0227539	0.123821	0.231744	0.00934046	-0.167841
0.0227734	0.105422	0.00909109	-0.148385	0.226815
0.022793	0.154048	-0.283869	0.197229	-0.0429957
0.0228125	0.113333	0.159537	0.00292074	0.0230815
0.022832	0.0939795	0.0627307	-0.0366589	0.258108
0.0228516	-0.0654736	-0.101126	0.121023	0.0570562
0.0228711	0.171085	0.113524	-0.0631102	0.0925347
0.0228906	0.209188	0.0223389	0.137856	0.0266933
0.0229102	0.286771	-0.0141835	-0.116867	0.100967
0.0229297	0.0946509	-0.0469133	0.116494	0.228071
0.0229492	0.139099	0.0128957	0.0768896	-0.0317917
0.0229687	0.113965	0.231195	-0.0319521	-0.0915122
0.0229883	0.0678547	-0.0730805	-0.000768078	0.0354567
0.0230078	0.337283	-0.111417	0.254634	0.133524
0.0230273	0.179017	0.137064	0.0143297	0.123832
0.0230469	0.122573	0.127514	-0.0791785	0.0886109
0.0230664	0.0804545	-0.148828	0.138222	-0.117948
0.0230859	-0.0672493	-0.0336212	0.176794	0.0751851
0.0231055	0.12475	0.216637	0.0544395	0.235012
0.023125	0.256425	0.0248041	-0.0543015	0.136105
0.0231445	0.117244	-0.221237	0.0765823	-0.116864
0.0231641	0.100873	0.0592115	0.0469256	0.110133
0.0231836	-0.0372388	0.139869	-0.00872129	0.250555
0.0232031	0.0117693	0.0376104	0.0592796	0.134308
0.0232227	0.151183	-0.0145621	0.00765409	0.122861
0.0232422	0.161925	-0.192567	0.0918402	-0.0281389
0.0232617	0.0353441	0.131184	0.0119771	-0.0986821
0.0232812	-7.51e-05	0.092587	0.100286	0.155072
0.0233008	-0.0786419	0.0367819	0.455836	-0.10257
0.0233203	0.0892219	-0.0932982	-0.0623813	0.0540295
0.0233398	0.0899856	-0.227288	0.0675971	0.0914729
0.0233594	0.0701365	0.0847733	0.0661733	-0.0657884
0.0233789	0.0143699	0.294423	0.126144	0.236246
0.0233984	0.20417	-0.0886197	0.0681441	0.108025
0.023418	0.162958	-0.135908	-0.0533833	0.111037
0.0234375	-0.0405037	0.0103893	0.0463045	0.153635
0.023457	0.268155	0.142056	0.16143	0.0372392
0.0234766	0.186638	0.00682693	-0.0770512	0.107061
0.0234961	0.210859	-0.184665	0.231304	0.133165
0.0235156	0.186944	0.0540728	0.132374	-0.125507
0.0235352	0.21353	0.166749	-0.152983	0.0569161
0.0235547	0.122427	-0.059719	0.24062	-0.0825834
0.0235742	0.213376	-0.00371094	0.365017	-0.00640209
0.0235938	0.301971	-0.0297107	-0.028382	0.0863445
0.0236133	0.110681	-0.0538876	-0.0589561	-0.0553816
0.0236328	0.0674189	0.140086	0.0647777	0.191484
0.0236523	0.236446	-0.0673783	0.154468	0.101181
0.0236719	0.261952	-0.24634	-0.00528338	0.272797
0.0236914	0.32799	0.0750235	-0.0790098	0.237646
0.0237109	-0.0202215	0.213017	0.19713	-0.0835584
0.0237305	0.0732938	0.0497875	-0.116589	-0.0644011
0.02375	0.286088	-0.282736	0.145081	-0.0384091
0.0237695	0.274132	-0.113045	0.386366	0.0436902
0.0237891	0.273511	0.218221	0.00238452	-0.0812004
0.0238086	0.00699095	0.0652937	0.184052	-0.276952
0.0238281	0.0785427	-0.0637262	0.0778805	0.208206
0.0238477	0.168786	-0.0744502	-0.0797772	0.141044
0.0238672	0.200427	0.0235857	0.152236	0.0652358
0.0238867	0.277504	-0.0631997	0.0700106	0.249347
0.0239063	0.0715262	-0.0300663	-0.282007	-0.00897145
0.0239258	0.0614397	0.0869083	0.192386	0.0694593
0.0239453	0.259862	0.0443195	0.176984	0.258353
0.0239648	0.214622	0.0420652	-0.0861307	-0.242931
0.0239844	0.167548	-0.138166	0.000306425	-0.0105178
0.0240039	-0.0203051	-0.16277	0.252458	0.0357998
0.0240234	0.0483502	0.258443	0.0795916	0.00582277
0.024043	0.265182	0.102738	-0.0815539	0.198261
0.0240625	0.112885	-0.292338	0.187963	-0.0668805
0.024082	0.156883	0.083543	0.204108	-0.0714202
0.0241016	0.101265	0.193391	0.0326282	0.168459
0.0241211	-0.0409034	-0.147096	-0.0203491	0.0767478
0.0241406	0.0434432	0.00993662	0.0465863	0.336749
0.0241602	0.130309	0.0831824	-0.0339014	-0.0309294
0.0241797	0.175228	-0.0927942	0.0491994	-0.316752
0.0241992	0.0935939	-0.117462	0.0342292	0.422196
0.0242188	-0.128808	0.00832863	0.0441184	-0.0556933
0.0242383	0.014638	0.145431	0.07888	-0.00603433
0.0242578	0.192029	0.113732	0.00345557	0.0968943
0.0242773	0.0560076	-0.154906	0.102984	-0.113097
0.0242969	0.194035	-0.0889328	0.17133	0.185652
0.0243164	0.0627893	0.117171	0.196121	0.120716
0.0243359	0.0809834	0.0052174	-0.0886202	0.134788
0.0243555	0.0458795	0.0409956	-3.41e-05	0.0238798
0.024375	0.143291	0.0938274	0.245002	-0.0362442
0.0243945	0.0859438	-0.137545	-0.115451	0.171753
0.0244141	0.114466	-0.0907895	-0.0778033	0.0683222
0.0244336	0.0688532	0.0809776	0.209793	0.0522124
0.0244531	0.326929	0.121643	-0.0601251	0.126238
0.0244727	0.185575	-0.00484377	-0.0698628	0.096937
0.0244922	0.0152699	-0.0830218	0.130534	0.179628
0.0245117	0.105836	-0.0305484	0.190462	0.153938
0.0245313	0.155335	0.0249013	-0.0999345	-0.0236257
0.0245508	0.22789	0.00693758	0.125019	-0.0570293
0.0245703	0.0897639	0.0605296	0.239818	0.0142956
0.0245898	0.202556	-0.078462	0.0889925	0.0360544
0.0246094	0.182492	-0.169763	0.0488287	0.00539458
0.0246289	0.0903517	-0.0190379	0.0237543	0.0907979
0.0246484	0.0617938	0.160572	0.185628	0.109967
0.024668	0.320698	0.127687	-0.124625	-0.0746368
0.0246875	0.198261	-0.270321	0.078261	0.110191
0.024707	0.214248	-0.139767	0.173764	0.189145
0.0247266	0.170316	0.119923	-0.149617	0.0606947
0.0247461	0.0264794	0.105566	0.13111	0.13831
0.0247656	0.263706	-0.0560299	0.0963255	-0.0336495
0.0247852	0.266528	-0.154137	0.1976	0.0219506
0.0248047	0.179361	0.0102001	0.154087	0.0449403
0.0248242	0.182161	0.141963	0.172128	-0.262538
0.0248438	0.0987386	-0.288899	-0.147635	0.260315
0.0248633	0.10269	0.0213305	0.174926	0.210805
0.0248828	0.289285	0.22385	0.0766157	0.0313167
0.0249023	0.247888	-0.0533252	0.0451369	-0.014215
0.0249219	0.045319	-0.0784059	0.0397569	-0.0168278
0.0249414	-0.0367638	-0.147932	-0.0650137	0.19705
0.0249609	0.362006	0.0381034	0.0902109	0.222709
0.0249805	0.429457	0.045146	0.139654	-0.0438535
0.025	0.014049	-0.0639627	0.0144815	0.0440379
0.0250195	-0.155207	0.188845	0.0999744	0.0462045
0.0250391	0.143097	-0.074425	0.102266	0.115019
0.0250586	0.283109	-0.21004	0.0969508	0.205818
0.0250781	0.19232	0.238998	0.192327	-0.119841
0.0250977	0.100473	-0.0410198	-0.060979	-0.0765584
0.0251172	0.159955	-0.155895	0.29042	0.154858
0.0251367	-0.000981171	0.0615096	0.11243	0.109806
0.0251563	-0.0453611	0.0657963	-0.140528	0.0789936
0.0251758	0.287814	0.0768347	0.132436	0.0563054
0.0251953	0.306894	-0.192602	0.109237	0.042431
0.0252148	0.0629276	-0.03364	-0.056915	0.190626
0.0252344	-0.16222	0.295602	0.26054	-0.0204529
0.0252539	0.083043	0.00538801	0.0589013	0.00380333
0.0252734	0.225466	-0.310988	-0.113318	0.182425
0.025293	-0.0100452	0.127562	0.294363	-0.0053253
0.0253125	0.0694932	0.22784	0.147651	-0.112156
0.025332	0.0515548	-0.0577126	0.0646534	-0.0284746
0.0253516	-0.0186331	-0.223284	-0.0070331	0.147401
0.0253711	0.1539	-0.00551559	-0.0383883	0.0861755
0.0253906	0.166031	0.105936	0.25833	0.0300752
0.0254102	0.116737	-0.0695841	0.118735	0.103425
0.0254297	0.125818	0.10176	-0.121202	-0.00200396
0.0254492	0.112674	0.0221197	0.210112	-0.00683443
0.0254687	0.273965	-0.0777462	0.002259	0.0581205
0.0254883	0.289016	-0.174747	0.152827	0.132902
0.0255078	0.148026	0.0442664	0.0675907	0.0188552
0.0255273	-0.0222834	0.260542	0.0437466	-0.109626
0.0255469	0.24267	-0.0651063	0.19094	0.172313
0.0255664	0.235738	-0.192815	0.201424	-0.00741014
0.0255859	0.251345	0.171314	0.1145	-0.0037242
0.0256055	0.137406	-0.0402307	0.0510758	0.0524886
0.025625	0.125378	-0.115095	0.221948	-0.0265609
0.0256445	0.145767	0.0464	0.149901	-0.0488008
0.0256641	0.164941	-0.0184826	0.130495	0.00673025
0.0256836	0.126252	0.129942	0.0817328	0.101553
0.0257031	0.0584914	-0.150371	-0.0247149	0.137414
0.0257227	0.0946843	-0.112013	0.0721375	0.116143
0.0257422	0.156252	0.170635	0.21145	-0.140372
0.0257617	0.303041	-0.0837098	0.115034	0.101934
0.0257812	0.219492	-0.100737	0.188459	0.186644
0.0258008	0.040375	0.0579314	0.00142334	-0.00335398
0.0258203	0.090605	-0.116046	0.0624705	-0.0510525
0.0258398	0.202245	-0.0569494	0.327085	-0.0617008
0.0258594	0.21443	0.195543	0.0657775	0.0636435
0.0258789	0.242779	0.040261	0.0572797	0.0819253
0.0258984	0.141077	-0.339683	0.0558332	0.0547476
0.025918	0.0243175	-0.0437974	0.0700448	-0.0445728
0.0259375	0.200653	0.135371	0.0998958	-0.0286081
0.025957	0.205304	0.0339094	0.183425	0.12787
0.0259766	0.167759	-0.0797647	-0.0401447	0.233567
0.0259961	0.120397	0.0120621	-0.0246232	-0.031398
0.0260156	0.119194	-0.0767343	0.146898	0.00659295
0.0260352	0.170911	-0.119069	0.211845	0.0580948
0.0260547	0.209558	-0.0612907	-0.0410358	-0.020789
0.0260742	0.104178	0.00115671	0.215112	0.00535299
0.0260937	0.0335666	0.108464	0.0857046	-0.028956
0.0261133	0.25204	-0.0284741	0.241396	0.113708
0.0261328	0.0602234	-0.190383	0.210035	0.153775
0.0261523	0.215788	-0.0127915	-0.0456179	0.0848547
0.0261719	0.190216	0.0888204	-0.00547413	0.0325831
0.0261914	0.0536248	-0.049806	0.364329	0.0291029
0.0262109	0.219644	-0.12052	-0.0101874	0.105752
0.0262305	0.0350625	0.0751428	-0.0826798	0.0667194
0.02625	0.233513	-0.0642307	0.166854	-0.183058
0.0262695	0.107545	-0.0489867	0.0296911	0.0531101
0.0262891	0.300534	0.129645	0.176487	0.226701
0.0263086	0.0295573	0.00908676	-0.00739937	0.0451078
0.0263281	0.0413617	-0.1459	0.318953	0.0543331
0.0263477	0.212303	-0.192011	0.239547	-0.0862461
0.0263672	0.222944	0.180495	-0.176571	0.0408103
0.0263867	0.121342	0.231372	0.187544	0.157096
0.0264062	0.249193	-0.232723	0.214924	0.0605896
0.0264258	-0.115092	-0.170371	-0.173609	0.184086
0.0264453	0.342269	0.111287	0.0339829	0.0135113
0.0264648	0.252451	-0.0784733	0.25864	-0.130621
0.0264844	0.103455	-0.0103698	0.153782	0.109279
0.0265039	0.227456	0.174552	-0.123032	0.204917
0.0265234	0.172236	0.00289211	-0.0328337	0.00494255
0.026543	-0.0613644	-0.214198	0.55561	0.0521595
0.0265625	0.16772	0.0718036	0.0979049	-0.0210543
0.026582	0.240206	0.11395	-0.222274	0.194478
0.0266016	-0.140091	-0.168458	0.216235	0.214557
0.0266211	0.0178069	0.0185252	0.117418	-0.0163556
0.0266406	0.116441	0.140953	0.0430674	0.13513
0.0266602	0.324682	-0.070063	0.216962	0.0464736
0.0266797	0.0396294	-0.0761683	0.149447	-0.211726
0.0266992	-0.0990024	0.0925686	-0.0563141	0.116686
0.0267187	-0.0324714	-0.0820582	-0.0621986	0.108742
0.0267383	0.233594	-0.0218156	0.158433	-0.0334009
0.0267578	0.278431	-0.0511895	0.242381	0.0655605
0.0267773	0.122438	0.0232744	0.0128965	0.1873
0.0267969	-0.0830773	0.125263	-0.00329268	0.210044
0.0268164	0.126151	-0.0869949	0.159529	-0.00465973
0.0268359	0.253276	-0.0794514	0.0850196	-0.0372694
0.0268555	0.184519	-0.00871069	0.0463478	0.194629
0.026875	0.200742	0.0126615	0.172717	0.221442
0.0268945	-0.0209352	-0.00177804	0.190733	-0.189971
0.0269141	0.228123	-0.0108652	0.0274345	-0.0791602
0.0269336	0.131364	-0.0935694	0.0600888	0.0237203
0.0269531	0.161452	0.0368762	0.185092	-0.0420738
0.0269727	0.0911356	0.0103615	-0.149757	0.102233
0.0269922	0.26703	-0.159748	0.2818	0.126194
0.0270117	0.248265	-0.0400401	0.108756	-0.033698
0.0270312	0.157361	0.127949	0.0117882	0.212635
0.0270508	0.039066	0.0784142	0.153474	0.147946
0.0270703	0.420656	-0.0793831	0.0404474	0.076382
0.0270898	0.23073	-0.305368	0.0312845	0.0718263
0.0271094	0.121085	0.00238389	0.31666	-0.111109
0.0271289	0.142717	0.355708	0.0734907	-0.0116249
0.0271484	0.327579	-0.0147405	0.0144377	0.0292953
0.027168	0.170601	-0.368999	0.0382814	-0.112888
0.0271875	0.071823	-0.0990849	0.126693	0.00111204
0.027207	0.252319	0.200991	0.311689	0.0817295
0.0272266	0.225738	0.103623	-0.000480236	0.0204063
0.0272461	0.270784	-0.130039	0.0465035	0.360856
0.0272656	0.254221	-0.142264	0.0629715	-0.0534202
0.0272852	0.231189	-0.0447451	0.152791	0.050767
0.0273047	0.0667511	0.0972685	0.0740183	0.30805
0.0273242	0.505024	-0.0799357	0.0560194	-0.0961245
0.0273438	0.15082	-0.0520604	0.14488	-0.0956209
0.0273633	0.0593558	-0.00979682	0.111697	-0.0352158
0.0273828	0.0890526	0.0780871	-0.00333118	-0.0866284
0.0274023	0.289517	-0.0117237	0.393111	-0.0254304
0.0274219	0.379552	-0.0278218	0.0828233	-0.142994
0.0274414	0.161878	0.018822	-0.046026	0.0797131
0.0274609	0.0919377	-0.0731909	0.332547	0.164025
0.0274805	0.106541	-0.0180938	0.121962	-0.0327507
0.0275	0.401684	-0.129202	0.0078399	0.247533
0.0275195	0.269939	0.0178631	-0.0314253	0.175923
0.0275391	0.24527	0.234347	0.259217	-0.155673
0.0275586	0.074132	-0.0555672	0.319489	0.0766558
0.0275781	0.221367	-0.0626535	-0.236227	-0.0106064
0.0275977	0.302839	-0.123183	-0.0293522	-0.173476
0.0276172	0.167149	-0.136044	0.588934	0.0759652
0.0276367	0.216041	0.301027	0.100885	-0.0945604
0.0276563	0.147527	0.0661211	-0.00875815	-0.0345804
0.0276758	0.175965	-0.192615	-0.00802432	0.0476923
0.0276953	0.141189	-0.0962578	0.0413974	0.0327558
0.0277148	0.288699	0.0459338	0.222738	0.264177
0.0277344	0.249484	0.0551189	0.121009	-0.0115345
0.0277539	0.0286204	-0.0639891	-0.028425	-0.141961
0.0277734	0.255767	0.0261939	0.167459	0.0443159
0.027793	0.329044	0.0635479	-0.0417482	0.167686
0.0278125	0.213118	-0.0808314	0.108705	0.0986998
0.027832	0.203546	0.0693013	0.187549	-0.0824979
0.0278516	0.0745533	-0.0711166	-0.126472	-0.107985
0.0278711	0.184098	-0.0408229	0.110234	0.0406433
0.0278906	0.137655	0.154338	0.241775	0.0263217
0.0279102	0.103146	-0.0855004	0.00893666	-0.0361206
0.0279297	0.168475	-0.216902	0.094356	-0.0145632
0.0279492	0.152214	0.171817	0.0877781	-0.0322665
0.0279688	0.104554	0.0909917	0.214023	0.105706
0.0279883	0.150886	-0.027385	0.0722541	0.13328
0.0280078	0.260447	-0.143027	-0.109766	0.0301919
0.0280273	0.264237	-0.0364066	0.165298	-0.0734329
0.0280469	0.200057	0.0900271	0.113127	0.119482
0.0280664	0.0708665	-0.00857592	0.095866	0.183756
0.0280859	0.261878	0.044485	0.101271	-0.0569581
0.0281055	0.115247	-0.0574859	0.0362647	-0.00601731
0.028125	0.108938	-0.198206	-0.0455465	0.00632256
0.0281445	0.0298194	-0.0917599	0.349474	-0.110654
0.0281641	0.2155	0.168896	0.182861	0.151099
0.0281836	0.319499	0.013077	-0.00823458	0.0296724
0.0282031	0.228664	-0.174498	0.188916	-0.105327
0.0282227	0.027537	-0.029868	0.0596395	0.0800498
0.0282422	0.152566	0.0298924	0.16715	0.178842
0.0282617	0.0394625	-0.0542239	0.285902	0.042282
0.0282813	0.330955	0.012784	-0.164651	-0.0249355
0.0283008	0.150714	0.0445003	0.0139212	0.165337
0.0283203	0.154378	-0.196341	0.455421	0.163974
0.0283398	0.057242	0.0546956	-0.152023	-0.203479
0.0283594	0.377242	-0.0430814	0.124674	-0.0484356
0.0283789	0.210497	-0.153672	0.286121	0.185618
0.0283984	0.302843	-0.0173416	-0.0354147	0.00777744
0.028418	0.169123	0.224471	0.318148	-0.170134
0.0284375	0.220751	-0.0417127	0.257898	0.116768
0.028457	0.274439	-0.277222	-0.108807	0.0217773
0.0284766	0.0606982	-0.169335	0.237182	0.0427364
0.0284961	0.314794	0.33184	0.0572213	0.114361
0.0285156	0.185139	0.0694903	0.185491	0.157139
0.0285352	0.126245	-0.338168	0.152473	-0.0133398
0.0285547	0.173075	-0.0140199	-0.110112	0.0640482
0.0285742	0.281323	-0.0164273	0.3242	-0.0310947
0.0285938	0.362491	-0.024139	0.229748	-0.0785185
0.0286133	0.116631	0.077383	-0.165736	0.0768263
0.0286328	0.0406877	-0.044594	0.310039	-0.0739233
0.0286523	0.235451	-0.0421063	0.264826	0.00691769
0.0286719	0.195028	0.0229361	-0.120688	0.0667029
0.0286914	0.0956496	-0.0219332	0.401818	0.00382196
0.0287109	0.266044	0.0470127	0.0432498	0.157238
0.0287305	0.110289	-0.0713829	-0.0763676	0.103305
0.02875	0.161142	-0.159563	0.126167	-0.0745005
0.0287695	0.163714	0.115613	0.247219	-0.043268
0.0287891	0.186822	0.0484066	0.313201	-0.0696432
0.0288086	0.145188	0.0378841	-0.186722	-0.00451008
0.0288281	0.212072	-0.0657682	0.0885446	0.0718227
0.0288477	0.164544	-0.0220166	0.352746	-0.138351
0.0288672	0.136595	-0.000443508	0.0490299	-0.109154
0.0288867	0.277556	0.0414866	0.0588407	0.130016
0.0289063	0.0663054	-0.121378	0.082362	-0.0148001
0.0289258	0.249921	0.104833	0.142997	0.109229
0.0289453	0.24466	0.0890068	0.00620006	0.187308
0.0289648	0.172619	-0.268977	0.246945	-0.0383984
0.0289844	0.261669	-0.0158513	0.308268	0.0637131
0.0290039	-0.00135361	0.435361	-0.0287464	-0.126047
0.0290234	0.193089	-0.130618	0.153043	0.0320755
0.029043	0.0838582	-0.253096	0.34756	-0.0320953
0.0290625	0.156405	0.13055	0.209167	-0.190103
0.029082	0.226959	0.0480199	-0.00497495	0.17025
0.0291016	0.16439	-0.0502412	-0.0921643	0.151513
0.0291211	0.0838352	0.00999666	0.13762	0.178408
0.0291406	0.07597	0.0580815	0.338708	0.040878
0.0291602	0.319182	-0.0855656	0.129867	0.0168023
0.0291797	0.261331	-0.0781598	0.194351	0.109793
0.0291992	0.125361	0.107635	0.0231653	0.038797
0.0292188	0.215316	0.0987175	0.0410807	-0.104426
0.0292383	0.215042	-0.163013	0.670916	-0.0177434
0.0292578	0.222546	0.0106793	0.222494	-0.0436567
0.0292773	0.216991	-0.0116002	-0.250865	0.0253647
0.0292969	0.142194	0.0411144	0.177762	0.148236
0.0293164	0.215995	0.0800671	0.368296	0.0461645
0.0293359	0.188566	-0.140145	0.203487	-0.0175194
0.0293555	0.314215	-0.0576664	-0.0842073	-0.156362
0.029375	0.277481	0.0299699	0.0547899	0.204618
0.0293945	0.225475	0.0630912	0.209344	0.293843
0.0294141	0.0689345	-0.0550041	0.12017	0.0208148
0.0294336	0.180522	-0.0838805	0.330056	-0.0164239
0.0294531	0.312811	0.0310119	0.0356602	-0.0637068
0.0294727	0.101415	-0.0326444	-0.074749	-0.0413199
0.0294922	0.309774	-0.129006	0.145717	0.034383
0.0295117	0.220603	0.0178882	0.45903	-0.0342716
0.0295312	0.0512915	0.110532	0.229364	0.0303421
0.0295508	0.251532	0.0099678	-0.304578	0.00670431
0.0295703	0.192962	-0.0917808	0.178002	-0.0561247
0.0295898	0.263995	-0.114701	0.247486	0.293329
0.0296094	0.144144	-0.0251114	-0.0272239	0.0727998
0.0296289	0.339894	0.104606	0.199176	-0.0294161
0.0296484	0.0661678	0.00826891	0.201876	0.0754638
0.029668	-0.0279863	-0.0450234	-0.176205	-0.0195986
0.0296875	0.326279	-0.0143702	0.308718	0.155908
0.029707	0.29139	-0.018822	0.215709	0.0394147
0.0297266	0.176616	-0.00132756	0.0618082	-0.107699
0.0297461	0.188322	-0.0624998	0.129367	0.031736
0.0297656	0.0921547	-0.0945685	-0.0195716	0.11563
0.0297852	0.202107	0.0684861	0.321767	-0.154888
0.0298047	0.187402	0.19637	0.0770713	-0.0763097
0.0298242	0.229656	-0.0373956	-0.103921	0.0358657
0.0298437	0.177789	-0.20588	0.335577	0.140798
0.0298633	0.0988422	0.0968721	0.0327862	0.0637464
0.0298828	0.174291	0.144686	-0.0355707	0.00630394
0.0299023	0.263844	-0.041451	0.344218	-0.078566
0.0299219	0.115183	-0.0249133	0.0422436	0.0627715
0.0299414	0.144444	-0.0630038	0.0519392	0.0473769
0.0299609	0.119528	-0.00326627	0.172174	0.0122946
0.0299805	0.144714	0.172399	0.273545	0.0280738
0.03	0.175706	-0.0225267	0.105458	-0.0997042
0.0300195	0.228826	-0.154034	-0.00861294	-0.0334235
0.0300391	0.065708	-0.022984	0.113176	0.182909
0.0300586	0.095817	0.123751	0.203196	0.0230588
0.0300781	0.261622	0.177843	0.0306168	-0.0481471
0.0300977	0.129403	-0.0311122	0.197288	-0.126155
0.0301172	0.0916967	-0.244806	0.0304644	-0.110797
0.0301367	0.0300854	0.0369348	-0.000348974	0.191488
0.0301562	0.125288	0.232247	0.19673	0.154859
0.0301758	0.218838	-0.0734103	0.152208	0.105202
0.0301953	0.0878421	0.0125271	0.0436757	0.0912119
0.0302148	0.20039	0.0825063	0.145349	-0.184865
0.0302344	0.0560185	-0.125556	0.202828	-0.0433677
0.0302539	0.178397	0.00193969	0.0872327	0.11556
0.0302734	0.266957	0.0549129	0.178523	-0.095332
0.030293	0.159652	-0.021468	0.03464	-0.10281
0.0303125	0.154317	0.183556	0.131881	-0.108631
0.030332	0.0332159	-0.111488	0.153782	-0.0910892
0.0303516	0.169843	-0.140359	0.055178	0.211766
0.0303711	0.293625	0.183238	0.121707	0.094637
0.0303906	0.110859	-0.0829522	0.16692	0.0956607
0.0304102	0.272861	-0.0230358	0.0636029	0.191214
0.0304297	0.181262	0.180383	0.318303	-0.117898
0.0304492	0.0779156	-0.123266	0.0911935	0.119522
0.0304687	0.234796	-0.0328314	0.00212824	-0.0638543
0.0304883	0.0804242	0.0591811	0.25269	-0.166262
0.0305078	0.21191	-0.0105052	0.149554	0.106368
0.0305273	0.141311	-0.0159797	0.217537	-0.125589
0.0305469	0.148088	-0.188559	0.0878585	-0.221008
0.0305664	0.268188	0.117881	0.100488	0.113284
0.0305859	0.15545	0.180605	0.399807	0.0568557
0.0306055	0.261572	-0.180062	0.068486	0.260858
0.030625	0.11769	-0.107491	-0.111888	0.263185
0.0306445	0.110525	0.13197	0.444678	-0.092982
0.0306641	0.179056	0.135228	0.191526	-0.150806
0.0306836	0.190555	-0.202174	0.0225729	0.0282915
0.0307031	0.266747	-0.194002	0.259015	0.144683
0.0307227	0.206234	0.259059	0.138946	0.146152
0.0307422	0.0730066	0.0445858	0.108146	-0.25591
0.0307617	0.151569	-0.230061	0.25815	-0.136406
0.0307812	0.29643	0.0277509	0.257548	0.0166534
0.0308008	0.113761	-0.0608393	0.295688	0.137124
0.0308203	0.117255	0.0492832	-0.179854	0.225358
0.0308398	0.251245	0.0227559	0.112132	0.0125233
0.0308594	0.101057	-0.196645	0.548109	-0.0907965
0.0308789	0.284551	0.138834	0.0244122	0.100784
0.0308984	0.168878	-0.0130152	-0.120302	0.178849
0.030918	0.1071	-0.2007	0.192945	0.0897056
0.0309375	0.137804	0.0955422	0.320637	-0.124894
0.030957	0.110214	0.046671	0.034504	-0.253984
0.0309766	0.17795	-0.0078205	0.281729	0.00483745
0.0309961	0.20018	0.0479177	0.115622	0.185952
0.0310156	0.340358	-0.141557	-0.0185371	0.0203842
0.0310352	0.15662	-0.0265359	0.272048	0.0277686
0.0310547	0.123996	0.058347	0.0800148	-0.052476
0.0310742	0.151633	0.0276511	0.268012	0.00220846
0.0310937	0.396158	0.178625	0.0840984	0.112229
0.0311133	0.250833	-0.168995	-0.088645	0.0953953
0.0311328	0.228497	-0.0831979	0.315677	0.0281231
0.0311523	0.0773322	0.203387	0.395363	-0.210785
0.0311719	0.141955	-0.110836	-0.0151752	-0.0871628
0.0311914	0.278214	0.00628265	0.0357256	0.225619
0.0312109	0.17196	0.0820787	0.113713	0.0246667
0.0312305	0.22994	-0.034359	0.182571	-0.156809
0.03125	-0.0234754	0.0279103	0.191722	0.116891
0.0312695	0.19372	-0.0483394	-0.0909583	0.0342745
0.0312891	0.308209	0.129459	0.12773	0.132091
0.0313086	0.214914	0.065573	0.302942	0.100302
0.0313281	0.135637	-0.230598	0.0232972	-0.196589
0.0313477	-0.11295	0.000134482	0.124253	0.0250146
0.0313672	0.0522941	0.205571	0.266435	-0.0450446
0.0313867	0.328166	0.0775149	0.269752	-0.0733913
0.0314062	0.336754	-0.0520798	0.021021	-0.0493521
0.0314258	-0.0280193	-0.283889	0.199226	-0.0249738
0.0314453	-0.0176904	0.231245	0.204227	0.0687492
0.0314648	0.129275	0.279504	0.0380393	0.139058
0.0314844	0.262668	-0.141115	0.199099	-0.0678373
0.0315039	0.226832	-0.188312	0.0999633	-0.0482796
0.0315234	0.154245	0.0680093	0.19529	0.149797
0.031543	-0.0602113	0.141551	0.204838	0.0390454
0.0315625	0.133355	0.122578	0.0350672	-0.0610895
0.031582	0.216036	-0.216954	0.355478	-0.0079394
0.0316016	0.204067	-0.15683	0.297219	-0.0399881
0.0316211	0.0938377	0.16453	-0.00673235	-0.164323
0.0316406	0.118426	0.0764062	0.0939045	0.167434
0.0316602	0.0259432	0.00141247	0.00836024	0.126649
0.0316797	0.265988	-0.161047	0.324348	-0.114307
0.0316992	0.140545	0.0909032	0.250875	0.0432834
0.0317187	0.124202	0.157533	-0.104652	0.0207819
0.0317383	0.0184736	-0.168257	0.205886	0.0832326
0.0317578	0.233664	-0.169174	0.142442	0.0283094
0.0317773	0.148805	0.221598	0.0244386	-0.0588997
0.0317969	0.243642	0.176887	0.647369	-0.0694581
0.0318164	0.0511713	-0.157453	-0.0662601	-0.0658683
0.0318359	0.150801	-0.227517	-0.0179448	0.0860509
0.0318555	0.17918	0.204141	0.319859	0.199439
0.031875	0.194773	0.118126	0.0979224	0.0882535
0.0318945	0.172756	-0.272924	0.113283	-0.0750795
0.0319141	0.0358322	0.0552314	0.0730811	-0.0496637
0.0319336	-0.0481349	0.291542	0.0730108	-0.0421942
0.0319531	0.118427	-0.133672	0.312052	0.138425
0.0319727	0.158261	-0.114969	0.0875047	-0.0391749
0.0319922	0.259296	0.0554432	0.0367295	-0.135351
0.0320117	0.152387	0.061396	0.245017	-0.0151478
0.0320312	0.175071	0.172675	0.1952	-0.00589788
0.0320508	-0.0385303	-0.0357653	0.215161	0.178395
0.0320703	0.122902	-0.00279485	0.25911	0.123881
0.0320898	0.330097	-0.0147136	-0.059451	-0.0623641
0.0321094	0.213614	-0.0220166	0.0504911	0.0189446
0.0321289	0.114639	0.141154	0.201662	-0.0587871
0.0321484	0.11196	0.0279016	0.290468	0.0460434
0.032168	0.111017	-0.103194	0.269502	-0.0590071
0.0321875	0.475525	0.0110113	-0.0511782	-0.149438
0.032207	0.358827	0.151966	0.237879	0.0419193
0.0322266	0.145535	0.0612193	0.302345	0.0343519
0.0322461	0.0330948	-0.0377293	0.13792	-0.0479938
0.0322656	0.234581	-0.12439	0.0867114	0.127382
0.0322852	0.349057	0.0654409	0.21491	0.119388
0.0323047	0.181312	0.120071	0.0689553	0.19664
0.0323242	0.112098	-0.0192961	0.137892	0.0787082
0.0323437	-0.0543774	-0.00135599	0.397056	-0.0440693
0.0323633	0.178292	0.0334538	0.0912771	-0.00142581
0.0323828	0.310083	0.0988406	0.256644	-0.123131
0.0324023	0.183633	-0.0713638	0.144229	-0.0923821
0.0324219	0.189212	-0.0810975	0.123477	-0.130877
0.0324414	-0.202078	0.251588	0.199801	-0.271688
0.0324609	0.105662	-0.0177082	0.184234	0.164837
0.0324805	0.272691	-0.208623	0.23871	0.153536
0.0325	0.102132	0.0676943	0.0855941	0.0446641
0.0325195	0.0206803	0.160861	0.0916813	0.0860881
0.0325391	0.126773	0.0769317	0.266465	-0.0125752
0.0325586	-0.00896006	-0.138759	0.189823	0.114858
0.0325781	0.205103	-0.0465801	0.142114	0.0680118
0.0325977	0.00626993	0.126309	0.337325	-0.0879458
0.0326172	0.259722	0.119607	0.0839097	-0.0672665
0.0326367	0.0568219	-0.00524744	0.00614394	-0.129851
0.0326562	0.0557175	0.038218	0.336796	-0.0681209
0.0326758	0.10749	-0.0304906	0.132901	-0.0789915
0.0326953	0.162981	0.0487229	0.20153	0.0210742
0.0327148	0.0900222	-0.0241922	0.160203	0.193135
0.0327344	0.159029	-0.0178188	0.072354	0.0180518
0.0327539	0.123206	0.175106	0.117689	0.00925087
0.0327734	0.292616	0.156545	0.139629	0.0909635
0.032793	0.240887	-0.173705	0.332453	0.150302
0.0328125	-0.0377061	-0.106038	0.238504	0.0323593
0.032832	0.105275	0.089345	-0.0439891	-0.243416
0.0328516	0.0685197	0.0940269	0.235867	-0.145412
0.0328711	0.257439	0.0275274	0.208201	0.134468
0.0328906	0.189245	-0.00801248	0.199044	-0.0918155
0.0329102	0.0471778	-0.0487467	0.121993	-0.0107664
0.0329297	0.0580782	0.0949079	-0.0115032	-0.124039
0.0329492	0.114626	0.199089	0.294363	0.120691
0.0329687	0.364851	-0.183472	0.201922	-0.0775117
0.0329883	0.154013	-0.204091	0.0107726	0.0220531
0.0330078	-0.231934	0.238864	0.0589882	0.00989847
0.0330273	0.0838953	0.277566	0.104615	-0.0271834
0.0330469	0.212074	-0.128493	0.304984	0.0898178
0.0330664	0.15756	-0.159164	0.288524	0.221689
0.0330859	0.0342946	0.0826209	0.0821759	-0.100063
0.0331055	0.0103919	0.048251	0.0746095	-0.0971507
0.033125	0.0689957	-0.0130024	0.140675	0.0847352
0.0331445	0.0691973	0.0167003	0.0728064	-0.248566
0.0331641	0.106682	0.0703787	0.131853	0.0226399
0.0331836	0.133655	-0.0029003	0.0853753	-0.090972
0.0332031	-0.0314754	0.0833589	0.043201	0.0856688
0.0332227	0.049729	-0.00290817	0.104334	0.112191
0.0332422	0.246774	-0.105941	0.332878	-0.0767922
0.0332617	0.15143	0.11205	0.151433	-0.136104
0.0332812	-0.0250832	0.124233	-0.0127073	0.0680309
0.0333008	0.227213	-0.0309113	0.280085	0.234418
0.0333203	0.0719906	0.0171688	0.264101	0.131982
0.0333398	0.0625943	0.0371564	0.0449129	-0.034985
0.0333594	0.114851	-0.0512321	0.0485264	-0.0989866
0.0333789	0.272792	0.106567	0.16907	0.0455919
0.0333984	0.0198196	0.0206021	0.160731	-0.0435416
0.033418	0.0308244	-0.0278371	0.101323	-0.057036
0.0334375	0.0851162	0.133478	0.130981	-0.173322
0.033457	0.251112	0.0463735	0.0917846	0.0205029
0.0334766	0.0825197	-0.0749588	0.109773	-0.0745224
0.0334961	0.125962	0.148837	0.353556	0.147031
0.0335156	0.0850216	0.061605	0.0801407	0.147334
0.0335352	0.257436	0.0468417	0.146551	0.196637
0.0335547	0.168302	-0.126005	0.000847377	0.221682
0.0335742	-0.115824	0.0579104	0.144485	0.0380033
0.0335937	0.0488053	0.31783	0.225711	-0.153142
0.0336133	0.161025	-0.0794229	-0.00852462	0.148302
0.0336328	0.399001	-0.242493	0.0540079	0.0536767
0.0336523	0.143825	0.271462	0.294351	-0.0851138
0.0336719	-0.0910556	0.155702	0.199966	-0.0180588
0.0336914	0.0103733	-0.170194	0.192943	-0.0306092
0.0337109	0.120901	0.0873661	0.134863	-0.0755537
0.0337305	0.139735	0.0838107	0.151025	0.126868
0.03375	0.12732	-0.0289034	0.168187	0.0889745
0.0337695	-0.126387	-0.0123838	0.0629727	0.0488672
0.0337891	0.0497042	0.0738824	0.194165	0.197695
0.0338086	0.107573	0.231848	0.118075	0.0591698
0.0338281	0.0880413	-0.127362	0.143083	0.0868907
0.0338477	0.126799	-0.131265	0.269693	0.00672199
0.0338672	0.118118	0.145513	-0.0402459	0.000265483
0.0338867	0.139711	0.192837	0.26024	-0.102955
0.0339062	-0.00667103	-0.0707269	0.230514	-0.301002
0.0339258	-0.00243546	-0.0286538	0.0463896	0.0576567
0.0339453	0.158498	-0.0179695	0.411477	0.0633841
0.0339648	0.0491636	0.0514165	0.154361	0.0674099
0.0339844	0.0123581	0.210355	0.0740338	0.056708
0.0340039	0.158505	0.0334012	0.281706	0.0318772
0.0340234	0.158441	-0.109599	-0.000783764	0.0760477
0.034043	0.0419522	0.111943	0.290297	0.197869
0.0340625	0.0350668	0.128827	0.168518	0.00372251
0.034082	0.171462	-0.0877512	0.0678048	-0.0422085
0.0341016	0.0369981	-0.045231	0.329565	-0.169263
0.0341211	0.0571724	0.205916	-0.0483041	-0.026358
0.0341406	-0.165288	0.0597636	0.190598	0.0982173
0.0341602	0.073961	-0.0444827	0.436532	-0.0030781
0.0341797	0.20942	0.0785182	0.138461	-0.0905679
0.0341992	0.101476	0.0897498	0.132318	-0.0395346
0.0342187	0.0601981	-0.0836475	0.00208803	0.050359
0.0342383	-0.0721639	0.121825	0.194691	0.114884
0.0342578	-0.0254656	0.114066	0.488173	0.0657125
0.0342773	0.196568	-0.227943	-0.0483954	0.103548
0.0342969	0.0963544	0.160001	0.166514	-0.0548219
0.0343164	0.138771	0.299438	0.250115	-0.211393
0.0343359	0.0879719	-0.065056	0.0230294	0.031407
0.0343555	-0.00815832	-0.142882	0.312647	-0.0142657
0.034375	0.068746	0.0713772	0.338637	0.122613
0.0343945	0.0883753	0.359938	-0.018709	0.0347367
0.0344141	0.15509	0.00906308	0.0507107	-0.0992756
0.0344336	0.141592	-0.254035	0.0898294	-0.0821524
0.0344531	-0.0215706	0.180505	0.321101	-0.0102188
0.0344727	0.109823	0.152286	0.391174	0.104094
0.0344922	0.0994739	-0.105426	0.107225	-0.10886
0.0345117	0.206397	0.0741091	0.130894	-0.170146
0.0345312	-0.0797756	0.110393	0.134893	-0.0382941
0.0345508	-0.0957326	0.0996006	0.354725	-0.0268082
0.0345703	0.192598	-0.0248355	0.0200029	0.255596
0.0345898	0.064214	0.0596773	0.0915996	0.0459899
0.0346094	0.101908	0.0325005	0.127705	-0.199962
0.0346289	0.0440106	-0.0941658	0.206892	0.00534208
0.0346484	-0.0887727	0.177998	0.14758	0.0222225
0.034668	0.150768	0.156616	0.0325552	0.091837
0.0346875	0.0402037	-0.0403654	-0.00477162	-0.0107838
0.034707	-0.0102273	-0.0114116	0.302655	-0.0654598
0.0347266	0.0631442	0.0950946	0.21274	-0.0876539
0.0347461	0.137724	0.11367	0.221078	-0.162923
0.0347656	0.109622	0.00872043	0.1776	0.00190789
0.0347852	0.00630512	-0.0166583	0.0755928	0.31344
0.0348047	-0.0811118	0.0864985	0.151588	-0.0138046
0.0348242	0.0142095	0.0126866	0.123421	0.0986435
0.0348437	0.169854	0.143807	0.148711	0.0369576
0.0348633	-0.038861	0.230821	0.0465771	0.00137133
0.0348828	0.0185614	-0.231317	0.145497	-0.00895048
0.0349023	-0.0226934	-0.141599	0.180752	0.0395178
0.0349219	0.0151167	0.21906	0.154435	-0.0969883
0.0349414	0.168194	0.222148	0.228457	-0.081727
0.0349609	0.152152	-0.0141894	0.151895	-0.0572599
0.0349805	0.0750352	-0.257275	0.193173	0.00369687
0.035	0.136679	0.176526	0.236436	0.175782
0.0350195	-0.00448346	0.207439	0.029052	-0.0509937
0.0350391	0.0362546	-0.182256	0.223782	-0.0561649
0.0350586	0.216989	0.0574232	0.21207	0.0771113
0.0350781	0.140909	0.159091	0.0531248	0.118326
0.0350977	-0.0257773	-0.0827141	0.26488	-0.0222129
0.0351172	-0.0214135	0.0417514	0.0998468	0.106613
0.0351367	-0.0198846	-0.0501945	-0.0273433	0.143652
0.0351562	0.264705	0.0780589	0.289932	-0.0680054
0.0351758	0.289034	0.149483	-0.0656035	-0.147549
0.0351953	0.00634645	-0.0749712	0.0520702	-0.0464844
0.0352148	-0.110207	0.0253985	0.332099	-0.0292214
0.0352344	-0.0630079	0.0958216	0.183967	0.07931
0.0352539	0.164916	-0.0607952	0.0820345	-0.0392137
0.0352734	0.379289	0.0261392	0.171052	0.00277607
0.035293	0.0348043	0.104635	0.275354	0.158264
0.0353125	-0.229414	-0.0706838	0.111179	0.160506
0.035332	-0.0305949	0.0290781	-0.0946857	-0.0397203
0.0353516	0.0896714	0.157864	0.215214	-0.0986213
0.0353711	0.367113	0.0472983	0.2793	0.0137322
0.0353906	-0.00074319	-0.00888265	-0.113408	0.150374
0.0354102	-0.156039	-0.00457354	0.236012	-0.0186147
0.0354297	-0.0737948	0.130671	0.115406	-0.0585305
0.0354492	0.182182	0.0721068	0.0585928	-0.0321009
0.0354688	0.220778	-0.0641863	0.258725	-0.0317487
0.0354883	-0.0229502	0.121308	0.157482	0.0951874
0.0355078	-0.0869239	0.209292	-0.0348019	0.114453
0.0355273	-0.0172144	-0.0216758	0.354011	0.00164739
0.0355469	0.0726183	-0.0579178	0.232525	-0.101655
0.0355664	0.131899	0.0383071	-0.0965255	0.0369231
0.0355859	0.0522933	0.0558028	0.140962	0.0248726
0.0356055	-0.160998	0.163182	0.165289	0.122456
0.035625	-0.00866921	0.209005	-0.126852	0.0591045
0.0356445	0.0817556	-0.245897	0.219529	-0.0503932
0.0356641	-0.00705956	-0.0102735	0.16745	-0.0267931
0.0356836	0.180182	0.333669	-0.0527881	0.154795
0.0357031	-0.084826	0.119452	0.106874	0.0903461
0.0357227	-0.0185004	-0.103172	0.19722	0.105101
0.0357422	0.0475091	-0.04901	0.345458	-0.100749
0.0357617	0.0842563	0.0989274	0.141962	-0.127485
0.0357813	0.304489	0.235666	0.0547289	-0.0561746
0.0358008	0.0173546	0.0442895	0.215185	0.00388792
0.0358203	-0.109813	0.0578788	0.365606	0.0904442
0.0358398	-0.0535687	0.0219489	0.105099	0.113561
0.0358594	0.275301	-0.133105	-0.0388415	0.0633703
0.0358789	0.130383	0.265069	0.103703	0.047337
0.0358984	-0.102289	0.212766	0.206844	-0.0533079
0.035918	-0.18513	-0.166506	0.0248381	0.112144
0.0359375	0.0527612	0.1001	0.0846288	0.0292081
0.035957	0.298271	0.167249	0.293589	0.0595182
0.0359766	-0.0291059	-0.104479	0.225675	0.116208
0.0359961	-0.293289	0.0941685	0.219173	-0.339835
0.0360156	-0.0567385	0.0618329	0.319382	-0.026945
0.0360352	0.185631	0.140343	0.0955875	0.106692
0.0360547	0.00194072	0.171666	0.272798	0.0999809
0.0360742	-0.0823794	-0.089365	0.0473348	0.151996
0.0360938	-0.113119	-0.0606865	0.181681	-0.0058097
0.0361133	-0.107442	0.198404	0.0834384	-0.129648
0.0361328	0.178071	0.0903674	0.0484556	0.229615
0.0361523	0.0870677	0.00711976	0.344407	0.107392
0.0361719	-0.0887761	0.0491764	0.0602864	0.165594
0.0361914	-0.199028	-0.0296408	0.0172276	-0.0176233
0.0362109	-0.105973	-0.0373721	0.292414	-0.371652
0.0362305	0.12578	0.148744	0.195955	0.030693
0.03625	-0.0487875	0.16671	0.216073	0.00751234
0.0362695	-0.172444	-0.0247709	0.349252	0.0597973
0.0362891	-0.117365	-0.0704843	0.0764308	0.128734
0.0363086	0.071277	-0.1018	0.282152	-0.0760356
0.0363281	0.00111847	0.247999	0.0238545	-0.175635
0.0363477	0.0339881	0.144379	0.250157	0.169091
0.0363672	-0.0189041	-0.131464	0.145604	0.11523
0.0363867	0.013512	-0.0540915	0.0172938	0.0185304
0.0364063	-0.113193	0.104677	0.158423	-0.139928
0.0364258	0.00760831	0.137724	0.110052	-0.110617
0.0364453	0.0800558	0.110358	0.230247	-0.0261086
0.0364648	-0.0420394	-0.137665	0.278589	0.170498
0.0364844	-0.04893	0.0228649	-0.0606273	0.0061882
0.0365039	0.0660513	0.28258	0.0210263	-0.146556
0.0365234	-0.0903292	-0.0448854	0.407967	-0.168759
0.036543	-0.000823383	-0.174213	0.258125	-0.110766
0.0365625	0.104632	0.250818	0.00928547	0.177872
0.036582	-0.0676375	0.231555	0.165954	0.107457
0.0366016	0.00255198	0.0309849	0.0717012	-0.0876522
0.0366211	0.0696447	-0.190187	0.0457606	0.0326448
0.0366406	0.250832	-0.0176863	0.164749	0.0260072
0.0366602	-0.0988981	0.538865	-0.0359827	0.0475846
0.0366797	-0.247528	0.0918092	0.22211	-0.121551
0.0366992	0.0744987	-0.323984	0.0864818	-0.0182494
0.0367188	-0.00136745	0.0738169	0.061822	0.0700684
0.0367383	0.143766	0.303517	0.319694	0.018881
0.0367578	-0.128719	0.181732	0.172572	0.02234
0.0367773	-0.179388	-0.0897559	-0.195965	-0.00337347
0.0367969	0.0123858	0.0550623	0.435815	-0.116718
0.0368164	0.146734	0.0906917	0.111402	0.125681
0.0368359	0.0417075	0.143298	0.0777829	0.150132
0.0368555	-0.0686923	0.267951	-0.00047502	-0.0982163
0.036875	-0.0104736	-0.155083	0.0119658	-0.0172733
0.0368945	0.105163	-0.0707129	0.199921	-0.147111
0.0369141	0.114135	0.39739	0.138032	0.140064
0.0369336	0.0348329	0.232123	0.0750363	0.209012
0.0369531	-0.140507	-0.163869	0.0772928	-0.140754
0.0369727	-0.0413608	0.042682	0.167385	-0.18554
0.0369922	0.161655	0.325319	0.317666	-0.0743453
0.0370117	0.0943763	0.0906169	0.129721	0.112239
0.0370313	-0.0480429	-0.124821	0.113581	0.144428
0.0370508	-0.118754	0.14468	0.363505	-0.000489132
0.0370703	-0.179926	0.451114	0.130342	-0.0920003
0.0370898	0.0331669	-0.0977866	0.0320894	0.100454
0.0371094	0.0808464	-0.116042	0.0670451	0.0346859
0.0371289	-0.128675	0.174701	0.192887	0.182531
0.0371484	-0.15246	0.0588849	0.205226	0.030356
0.037168	-0.0700537	0.232628	0.000844551	-0.150199
0.0371875	-0.0863919	0.043871	0.18916	-0.0715784
0.037207	-0.199579	-0.11882	0.186596	-0.02016
0.0372266	0.0769429	0.250741	0.0434886	0.122619
0.0372461	-0.11258	0.209095	0.328107	0.145959
0.0372656	-0.141864	-0.0550245	0.264999	-0.0996691
0.0372852	-0.109642	-0.109646	0.169896	-0.0765525
0.0373047	0.0668005	0.0416503	0.151693	0.122224
0.0373242	0.0243747	0.328402	-0.0193951	0.143036
0.0373438	-0.0341392	-0.0499544	0.30061	0.0752385
0.0373633	-0.177867	-0.120811	0.395006	0.0893868
0.0373828	-0.0443107	0.240261	-0.111785	-0.0898341
0.0374023	0.0354244	0.0848363	-0.119984	0.121281
0.0374219	-0.066664	-0.118845	0.295829	0.0328281
0.0374414	-0.0387127	0.020786	0.484164	-0.135552
0.0374609	-0.0953565	0.0884118	0.187422	0.0285009
0.0374805	-0.0956207	0.331273	-0.0432945	0.141497
0.0375	0.102611	-0.109836	0.15964	-0.00837042
0.0375195	-0.024141	-0.207801	0.229205	-0.0847891
0.0375391	-0.0878219	0.181055	0.35436	-0.0422628
0.0375586	-0.261637	0.125516	0.255955	0.128207
0.0375781	-0.019446	-0.0776249	-0.212399	0.157299
0.0375977	0.0903805	0.0912623	0.0153987	0.217205
0.0376172	-0.0277279	0.0695899	0.422852	-0.0273694
0.0376367	-0.231248	0.0422321	0.179659	-0.0831242
0.0376563	-0.0874262	-0.0619213	0.0425242	-0.0889697
0.0376758	0.0529742	0.0695651	0.0570986	0.245209
0.0376953	-0.141349	0.176641	0.0782391	0.202502
0.0377148	-0.102202	-0.0828762	0.175801	-0.253717
0.0377344	-0.0368801	0.1063	0.433126	-0.244131
0.0377539	-0.0903871	0.1645	0.14051	0.0511536
0.0377734	-0.0643434	-0.0145036	-0.248165	0.247517
0.037793	-0.00839195	0.112465	0.376557	0.228348
0.0378125	-0.0954188	-0.0377248	0.332283	-0.0976861
0.037832	-0.196935	0.0459521	-0.146568	-0.0585202
0.0378516	0.0632132	-0.0358262	0.216899	0.165071
0.0378711	-0.0833606	0.2258	0.0934857	0.120807
0.0378906	0.0006793	0.250417	0.099428	0.0826029
0.0379102	-0.0751705	-0.0897859	0.402194	-0.10478
0.0379297	-0.0707332	-0.0285213	0.0107804	-0.078071
0.0379492	-0.0255453	0.210162	-0.00358697	0.0579705
0.0379688	-0.117106	0.167925	0.317086	0.0511566
0.0379883	-0.0696324	-0.0316741	0.372786	0.0371864
0.0380078	0.047248	-0.0177997	0.306832	-0.161182
0.0380273	0.0249061	0.20446	-0.0800665	-0.0302256
0.0380469	-0.0759688	0.308774	0.173263	0.0882946
0.0380664	-0.0126813	-0.141868	0.28651	0.166185
0.0380859	-0.00100158	-0.20933	0.0193336	0.0814167
0.0381055	0.0219412	0.423827	0.304105	-0.159882
0.038125	-0.00796406	0.194673	0.206428	-0.0185027
0.0381445	-0.197802	0.0729641	-0.236284	0.0542981
0.0381641	0.0565422	0.0481106	0.374486	0.116897
0.0381836	0.0151302	-0.0271587	0.41928	-0.189103
0.0382031	-0.0332349	0.120115	0.0291566	-0.205847
0.0382227	-0.169461	0.122482	0.143558	0.166536
0.0382422	-0.0446781	0.106354	0.165678	0.13805
0.0382617	-0.0308811	0.10796	0.0448499	-0.116695
0.0382813	0.112052	-0.0223523	0.348239	-0.059734
0.0383008	0.0441585	0.0970943	0.0587784	0.0152918
0.0383203	-0.0154651	0.219711	-0.123749	0.0448325
0.0383398	-0.0963225	-0.0543837	0.371985	-0.0145016
0.0383594	-0.0187432	0.0774972	0.238642	-0.0250537
0.0383789	0.12967	0.143323	0.124516	-0.073529
0.0383984	-0.0757225	0.00433939	0.0415003	-0.136417
0.038418	-0.142038	0.0816532	0.0147421	0.170339
0.0384375	0.0132896	0.236339	0.234163	0.00427506
0.038457	0.0200595	0.0148403	0.304378	-0.0950277
0.0384766	-0.00504672	-0.245937	0.0170289	-0.220826
0.0384961	-0.0971955	0.251299	0.0598485	0.183204
0.0385156	-0.080298	0.268337	0.0178797	0.236655
0.0385352	0.117464	-0.080388	0.0307129	-0.0600097
0.0385547	-0.0660572	-0.037163	0.526772	-0.205187
0.0385742	-0.0453922	0.0501719	0.0294505	-0.224887
0.0385938	-0.145244	0.14081	-0.182353	0.110751
0.0386133	-0.146671	0.0699861	0.272257	0.203098
0.0386328	-0.143579	-0.0801841	-0.0516801	0.00933207
0.0386523	0.0249703	0.162706	0.309269	-0.13703
0.0386719	-0.120241	0.188322	0.395449	-0.175242
0.0386914	0.0450703	-0.0599723	-0.43216	0.0966348
0.0387109	-0.149285	-0.0940146	0.309368	0.152969
0.0387305	0.0579262	0.0132645	0.320399	-0.0430742
0.03875	0.0634388	0.375624	0.11508	-0.133489
0.0387695	-0.145165	0.00135749	0.163889	-0.14349
0.0387891	-0.0932599	-0.298732	0.157661	-0.0357092
0.0388086	-0.212657	0.143804	0.132684	0.221269
0.0388281	0.0802284	0.223596	0.183085	0.0482736
0.0388477	0.088201	0.0218366	0.00865619	-0.199763
0.0388672	-0.0714395	-0.0087613	0.272586	-0.0807101
0.0388867	-0.312058	-0.0309716	0.120138	0.0918376
0.0389063	-0.207078	0.0598639	0.0877973	0.245748
0.0389258	-0.0408945	0.163045	0.18163	0.013628
0.0389453	0.0457182	0.0569585	0.170736	-0.145328
0.0389648	0.0614666	-0.0189929	0.0353903	-0.0177091
0.0389844	-0.373084	-0.0569471	0.181163	0.108915
0.0390039	-0.202599	0.0993578	0.369297	0.0311227
[truncated: 522,290+ more rows]
