# Supplementary material for: How spatial release from masking may fail to function in a highly directional auditory system
Source: eLife. 2017 Apr 25;6:e20731. doi: 10.7554/eLife.20731 (PMC5443663; doi:10.7554/eLife.20731)
Supplement: Figure 6—source data 3. — Measurements smoothed with a 2000-point sliding rms window. DOI: http://dx.doi.org/10.7554/eLife.20731.027 [file elife-20731-fig6-data3.xlsx]

## Sheet: fig6source
	Smoothed
Time	ipsi grouped smooth	contra grouped smooth	ipsi separated smooth	contra separated smooth
0	0.633096	0.444291	0.536309	0.357105
1.95e-05	0.633053	0.444391	0.536254	0.356935
3.91e-05	0.633401	0.444204	0.53671	0.356759
5.86e-05	0.633099	0.444683	0.536481	0.356599
7.81e-05	0.632799	0.444462	0.536429	0.357196
9.77e-05	0.632729	0.446009	0.536599	0.357149
0.000117188	0.633298	0.44585	0.536849	0.356973
0.000136719	0.632984	0.446539	0.536691	0.356807
0.00015625	0.63267	0.446382	0.53692	0.356952
0.000175781	0.632844	0.446689	0.536716	0.356796
0.000195313	0.63311	0.446735	0.536457	0.356623
0.000214844	0.632813	0.446528	0.536193	0.356447
0.000234375	0.632569	0.446771	0.536266	0.356448
0.000253906	0.632273	0.446596	0.536038	0.356337
0.000273438	0.631995	0.446575	0.5366	0.356209
0.000292969	0.631816	0.447079	0.53635	0.356035
0.0003125	0.631778	0.448061	0.536133	0.356674
0.000332031	0.631563	0.447887	0.535889	0.35654
0.000351563	0.631263	0.447852	0.535672	0.356365
0.000371094	0.631002	0.447702	0.535587	0.356253
0.000390625	0.631003	0.4475	0.535566	0.356143
0.000410156	0.630865	0.447527	0.535319	0.356053
0.000429688	0.630557	0.447387	0.535331	0.356087
0.000449219	0.630846	0.447544	0.535166	0.355948
0.00046875	0.630571	0.447656	0.535	0.355789
0.000488281	0.630388	0.44767	0.534871	0.355645
0.000507813	0.630656	0.447624	0.534655	0.355962
0.000527344	0.630462	0.447407	0.534417	0.35661
0.000546875	0.63016	0.447214	0.534181	0.356515
0.000566406	0.630042	0.447016	0.534071	0.356343
0.000585938	0.629954	0.446804	0.534673	0.356233
0.000605469	0.629835	0.446589	0.535511	0.356144
0.000625	0.629644	0.446402	0.536229	0.357471
0.000644531	0.629536	0.446193	0.536121	0.357299
0.000664063	0.629969	0.446708	0.536364	0.357141
0.000683594	0.629815	0.446494	0.536242	0.357025
0.000703125	0.630046	0.447658	0.536007	0.356867
0.000722656	0.630441	0.447953	0.536156	0.357665
0.000742188	0.630304	0.448384	0.535933	0.35794
0.000761719	0.630128	0.448253	0.535787	0.357828
0.00078125	0.629891	0.448705	0.535566	0.357747
0.000800781	0.629672	0.448502	0.535311	0.357805
0.000820313	0.630101	0.449215	0.535084	0.358222
0.000839844	0.630245	0.449029	0.53487	0.358117
0.000859375	0.630011	0.449061	0.534637	0.357993
0.000878906	0.629944	0.448848	0.534414	0.357893
0.000898438	0.629675	0.448644	0.534188	0.357808
0.000917969	0.630043	0.448749	0.533937	0.357647
0.0009375	0.63085	0.448629	0.53371	0.35754
0.000957031	0.630549	0.44952	0.533529	0.357696
0.000976563	0.630296	0.449336	0.533895	0.357543
0.000996094	0.630352	0.45069	0.533662	0.357646
0.00101563	0.630317	0.450538	0.534061	0.357622
0.00103516	0.630674	0.451069	0.534086	0.357453
0.00105469	0.630419	0.451005	0.533899	0.357337
0.00107422	0.630149	0.451713	0.534437	0.357258
0.00109375	0.629902	0.451715	0.534381	0.357441
0.00111328	0.630155	0.45154	0.534252	0.357597
0.00113281	0.630374	0.451918	0.534023	0.357528
0.00115234	0.630167	0.45203	0.533799	0.357579
0.00117187	0.629881	0.45183	0.534135	0.357926
0.00119141	0.629603	0.45193	0.534725	0.357778
0.00121094	0.629334	0.451718	0.5356	0.35761
0.00123047	0.629638	0.451597	0.536896	0.357785
0.00125	0.629386	0.451388	0.536738	0.357617
0.00126953	0.629134	0.451201	0.536553	0.357531
0.00128906	0.628907	0.45099	0.536424	0.357457
0.00130859	0.628624	0.450789	0.536173	0.357408
0.00132813	0.629218	0.450604	0.535966	0.357752
0.00134766	0.62921	0.4504	0.535807	0.357585
0.00136719	0.628919	0.45019	0.535674	0.357435
0.00138672	0.628635	0.450457	0.535801	0.358691
0.00140625	0.6285	0.450247	0.53602	0.358601
0.00142578	0.628439	0.450262	0.535942	0.358434
0.00144531	0.629009	0.450308	0.535939	0.358296
0.00146484	0.628719	0.450113	0.535987	0.358238
0.00148438	0.628427	0.449905	0.535739	0.358471
0.00150391	0.628262	0.449697	0.53561	0.358651
0.00152344	0.628295	0.449489	0.535363	0.358485
0.00154297	0.628012	0.449289	0.535132	0.359413
0.0015625	0.627756	0.44911	0.535067	0.359258
0.00158203	0.62747	0.448913	0.535072	0.359314
0.00160156	0.627257	0.448707	0.534995	0.359253
0.00162109	0.627507	0.448501	0.534777	0.359171
0.00164062	0.62732	0.448528	0.534546	0.359554
0.00166016	0.627096	0.448325	0.536191	0.359539
0.00167969	0.626826	0.448141	0.536082	0.359523
0.00169922	0.626548	0.447937	0.535849	0.35936
0.00171875	0.626576	0.44785	0.535765	0.359437
0.00173828	0.62641	0.447647	0.535628	0.359281
0.00175781	0.626194	0.447441	0.53744	0.359191
0.00177734	0.625981	0.447246	0.537625	0.359027
0.00179688	0.625768	0.447047	0.537788	0.358863
0.00181641	0.626165	0.446918	0.538141	0.359421
0.00183594	0.625897	0.446778	0.537914	0.359321
0.00185547	0.626026	0.446644	0.53767	0.359328
0.001875	0.625788	0.446985	0.538847	0.359188
0.00189453	0.625561	0.446803	0.538772	0.359456
0.00191406	0.625461	0.446804	0.538614	0.359323
0.00193359	0.625629	0.446618	0.538499	0.359163
0.00195312	0.625392	0.446816	0.539468	0.359
0.00197266	0.625129	0.446631	0.539236	0.359337
0.00199219	0.624868	0.446667	0.53916	0.359178
0.00201172	0.6249	0.446466	0.538924	0.35944
0.00203125	0.625349	0.446442	0.538722	0.359354
0.00205078	0.625289	0.446283	0.538529	0.359468
0.00207031	0.625028	0.446081	0.538494	0.359315
0.00208984	0.624964	0.445971	0.538446	0.359167
0.00210938	0.624876	0.44577	0.538204	0.359244
0.00212891	0.624919	0.4457	0.537964	0.359285
0.00214844	0.624656	0.44563	0.537988	0.359196
0.00216797	0.624421	0.445464	0.537817	0.35904
0.0021875	0.624198	0.445374	0.53772	0.358948
0.00220703	0.624192	0.445199	0.538517	0.358878
0.00222656	0.624352	0.445035	0.538866	0.358782
0.00224609	0.62423	0.444912	0.53895	0.358784
0.00226562	0.624009	0.444826	0.54023	0.358624
0.00228516	0.623748	0.444841	0.539997	0.358483
0.00230469	0.623727	0.444642	0.539917	0.358586
0.00232422	0.623694	0.444808	0.539854	0.359369
0.00234375	0.623485	0.444745	0.539662	0.359361
0.00236328	0.623266	0.444731	0.539427	0.359383
0.00238281	0.62301	0.444687	0.539278	0.359318
0.00240234	0.622815	0.444537	0.539297	0.359171
0.00242187	0.623488	0.444362	0.53906	0.359152
0.00244141	0.623256	0.444509	0.54001	0.359131
0.00246094	0.622991	0.444401	0.540669	0.359188
0.00248047	0.622735	0.444765	0.542301	0.359056
0.0025	0.622541	0.444573	0.542067	0.358946
0.00251953	0.622351	0.444432	0.542195	0.358789
0.00253906	0.622117	0.444266	0.542091	0.359296
0.00255859	0.621908	0.444166	0.542381	0.359441
0.00257813	0.621636	0.444012	0.542245	0.35934
0.00259766	0.62173	0.44405	0.542037	0.359183
0.00261719	0.622106	0.444294	0.542055	0.359241
0.00263672	0.622012	0.444329	0.541977	0.359578
0.00265625	0.621778	0.44446	0.541761	0.359882
0.00267578	0.621507	0.444391	0.542479	0.35983
0.00269531	0.621436	0.444269	0.542268	0.359701
0.00271484	0.621702	0.444273	0.542284	0.359574
0.00273437	0.621819	0.444304	0.542055	0.359495
0.00275391	0.621809	0.444113	0.542203	0.35951
0.00277344	0.621607	0.443991	0.542021	0.359556
0.00279297	0.621365	0.443813	0.542017	0.359612
0.0028125	0.621587	0.443623	0.54381	0.359455
0.00283203	0.623196	0.443435	0.543789	0.359462
0.00285156	0.623147	0.443356	0.544292	0.359466
0.00287109	0.622879	0.443186	0.545147	0.359933
0.00289062	0.622701	0.443099	0.54492	0.360164
0.00291016	0.62271	0.442963	0.544695	0.360009
0.00292969	0.623152	0.442817	0.544461	0.359853
0.00294922	0.623277	0.442825	0.544224	0.359732
0.00296875	0.62312	0.442731	0.544401	0.359737
0.00298828	0.623048	0.442638	0.54418	0.35972
0.00300781	0.623031	0.442524	0.543967	0.359884
0.00302734	0.623345	0.442471	0.544404	0.359747
0.00304688	0.623393	0.442292	0.544184	0.359655
0.00306641	0.623156	0.442131	0.543983	0.359519
0.00308594	0.623433	0.441992	0.543835	0.360823
0.00310547	0.62324	0.44182	0.543635	0.360758
0.003125	0.623078	0.441647	0.543411	0.360603
0.00314453	0.623248	0.441481	0.543191	0.360905
0.00316406	0.62298	0.441351	0.543022	0.360767
0.00318359	0.622758	0.441405	0.543015	0.360671
0.00320312	0.62353	0.441313	0.543608	0.360516
0.00322266	0.623381	0.44173	0.543376	0.360662
0.00324219	0.6232	0.441542	0.543375	0.361057
0.00326172	0.623118	0.44226	0.543552	0.360922
0.00328125	0.622951	0.442357	0.54332	0.360773
0.00330078	0.622753	0.442212	0.543102	0.361328
0.00332031	0.62252	0.442138	0.543024	0.361208
0.00333984	0.622481	0.442093	0.542834	0.361145
0.00335937	0.622554	0.441911	0.542802	0.360998
0.00337891	0.622925	0.441725	0.542715	0.360953
0.00339844	0.622729	0.441561	0.542626	0.36135
0.00341797	0.622613	0.441375	0.542457	0.361207
0.0034375	0.622449	0.441785	0.542237	0.361142
0.00345703	0.62222	0.441657	0.542007	0.361002
0.00347656	0.622832	0.441609	0.542456	0.361037
0.00349609	0.622814	0.441631	0.542228	0.361046
0.00351563	0.622666	0.441625	0.542064	0.360976
0.00353516	0.622452	0.441685	0.542034	0.36097
0.00355469	0.622223	0.441511	0.542131	0.360876
0.00357422	0.62208	0.441846	0.541933	0.361305
0.00359375	0.622321	0.441666	0.541735	0.361347
0.00361328	0.622164	0.442023	0.541568	0.361337
0.00363281	0.62198	0.441875	0.541363	0.361312
0.00365234	0.621728	0.441906	0.541136	0.361817
0.00367187	0.621468	0.441736	0.540944	0.361853
0.00369141	0.621381	0.441552	0.540718	0.361859
0.00371094	0.621321	0.441776	0.540578	0.361715
0.00373047	0.62107	0.441781	0.540353	0.361665
0.00375	0.620809	0.44169	0.540231	0.361764
0.00376953	0.620596	0.44152	0.542156	0.361722
0.00378906	0.620397	0.441431	0.541969	0.361601
0.00380859	0.620199	0.441815	0.54179	0.361536
0.00382812	0.619978	0.44171	0.541609	0.36143
0.00384766	0.619721	0.442476	0.541547	0.361858
0.00386719	0.619779	0.442378	0.541369	0.361828
0.00388672	0.619722	0.442396	0.541173	0.361805
0.00390625	0.619477	0.442213	0.540969	0.361898
0.00392578	0.619764	0.442249	0.541012	0.361762
0.00394531	0.619771	0.442066	0.540848	0.36173
0.00396484	0.61985	0.442254	0.541173	0.361763
0.00398438	0.619857	0.442103	0.541129	0.361775
0.00400391	0.619944	0.442222	0.541144	0.361658
0.00402344	0.619801	0.442078	0.541513	0.361579
0.00404297	0.619888	0.441895	0.54265	0.36143
0.0040625	0.620318	0.441722	0.542434	0.361357
0.00408203	0.620154	0.441571	0.542245	0.361239
0.00410156	0.619932	0.441602	0.542064	0.361466
0.00412109	0.620097	0.441469	0.542083	0.361422
0.00414063	0.620356	0.441945	0.54186	0.362035
0.00416016	0.620907	0.441824	0.5417	0.362463
0.00417969	0.620655	0.442133	0.541872	0.362385
0.00419922	0.62044	0.441978	0.541787	0.362279
0.00421875	0.620797	0.442659	0.541778	0.362145
0.00423828	0.621103	0.442615	0.543068	0.362016
0.00425781	0.621406	0.442947	0.542845	0.361934
0.00427734	0.621152	0.442811	0.542965	0.362566
0.00429688	0.620944	0.442673	0.542803	0.362857
0.00431641	0.620902	0.442552	0.542646	0.36291
0.00433594	0.620947	0.442377	0.542657	0.362805
0.00435547	0.621265	0.442239	0.542485	0.363286
0.004375	0.621049	0.442068	0.543064	0.363138
0.00439453	0.620824	0.441968	0.543214	0.363039
0.00441406	0.621072	0.441809	0.543307	0.363564
0.00443359	0.62116	0.441648	0.54316	0.364009
0.00445312	0.621115	0.441673	0.542939	0.363862
0.00447266	0.620865	0.441777	0.543357	0.363727
0.00449219	0.62063	0.442311	0.543199	0.36358
0.00451172	0.620898	0.442244	0.543046	0.363826
0.00453125	0.62074	0.442974	0.543178	0.363724
0.00455078	0.62067	0.442869	0.543374	0.363627
0.00457031	0.620494	0.443087	0.543164	0.363764
0.00458984	0.620256	0.443137	0.542949	0.363676
0.00460937	0.620019	0.442959	0.542751	0.36466
0.00462891	0.619893	0.442853	0.542543	0.364522
0.00464844	0.619869	0.442766	0.542348	0.365372
0.00466797	0.619683	0.442733	0.542141	0.366989
0.0046875	0.619555	0.442556	0.541942	0.366872
0.00470703	0.619308	0.442601	0.541786	0.366724
0.00472656	0.619329	0.44256	0.541568	0.366669
0.00474609	0.619103	0.442635	0.541455	0.366648
0.00476562	0.61913	0.442541	0.541529	0.36684
0.00478516	0.618911	0.442508	0.541693	0.366836
0.00480469	0.61871	0.442331	0.541554	0.366867
0.00482422	0.618478	0.442171	0.541337	0.366726
0.00484375	0.61838	0.442087	0.541714	0.366592
0.00486328	0.618187	0.442109	0.541629	0.366735
0.00488281	0.618036	0.442018	0.541472	0.366634
0.00490234	0.617823	0.441911	0.54169	0.366514
0.00492188	0.618356	0.44189	0.54151	0.366524
0.00494141	0.618361	0.441714	0.541342	0.366469
0.00496094	0.618116	0.44161	0.541294	0.366639
0.00498047	0.617951	0.441444	0.541435	0.366724
0.005	0.617881	0.441275	0.541318	0.366583
0.00501953	0.618013	0.4411	0.541256	0.366469
0.00503906	0.617826	0.440963	0.541606	0.366326
0.00505859	0.617878	0.440852	0.541469	0.366193
0.00507813	0.617875	0.440979	0.541277	0.366048
0.00509766	0.617689	0.440808	0.541068	0.365983
0.00511719	0.617472	0.440902	0.541191	0.365956
0.00513672	0.617972	0.440898	0.541129	0.365865
0.00515625	0.618012	0.441484	0.540975	0.365838
0.00517578	0.618099	0.441513	0.541056	0.366041
0.00519531	0.618064	0.441488	0.541061	0.365932
0.00521484	0.617825	0.44143	0.541016	0.365973
0.00523438	0.618083	0.441288	0.540893	0.36584
0.00525391	0.618351	0.441361	0.54106	0.365701
0.00527344	0.618338	0.441188	0.541078	0.365576
0.00529297	0.618334	0.441224	0.541153	0.366098
0.0053125	0.618161	0.441913	0.541153	0.366607
0.00533203	0.617994	0.441744	0.541237	0.366891
0.00535156	0.618351	0.442088	0.541082	0.366756
0.00537109	0.618549	0.441944	0.540889	0.366614
0.00539062	0.618321	0.441834	0.540693	0.366474
0.00541016	0.618089	0.441886	0.540522	0.366703
0.00542969	0.618783	0.441729	0.54039	0.367034
0.00544922	0.619856	0.441577	0.540367	0.366909
0.00546875	0.619615	0.441447	0.540158	0.366785
0.00548828	0.619545	0.44164	0.540044	0.366662
0.00550781	0.619449	0.441525	0.539935	0.366645
0.00552734	0.619776	0.441805	0.539815	0.366907
0.00554687	0.619798	0.442218	0.539962	0.366901
0.00556641	0.619628	0.442063	0.539788	0.366814
0.00558594	0.619569	0.442139	0.54039	0.3669
0.00560547	0.619328	0.442006	0.540301	0.366872
0.005625	0.619102	0.441879	0.540281	0.366789
0.00564453	0.619448	0.441768	0.54024	0.366677
0.00566406	0.619873	0.441975	0.540146	0.366552
0.00568359	0.619661	0.441815	0.539968	0.366755
0.00570312	0.619607	0.442532	0.540409	0.366617
0.00572266	0.619416	0.442361	0.540233	0.366475
0.00574219	0.619535	0.443171	0.540148	0.366649
0.00576172	0.619297	0.443164	0.540767	0.366508
0.00578125	0.619092	0.443518	0.540766	0.366485
0.00580078	0.618872	0.443381	0.540598	0.366352
0.00582031	0.618636	0.443713	0.54039	0.366416
0.00583984	0.618565	0.443543	0.540196	0.366345
0.00585938	0.61852	0.443485	0.540624	0.366213
0.00587891	0.618378	0.443364	0.54055	0.366173
0.00589844	0.618252	0.443298	0.540482	0.366032
0.00591797	0.618104	0.443132	0.540694	0.365892
0.0059375	0.618392	0.443023	0.540487	0.365784
0.00595703	0.61874	0.44316	0.540501	0.36581
0.00597656	0.618656	0.44301	0.540338	0.365673
0.00599609	0.618423	0.443521	0.540149	0.365647
0.00601563	0.618598	0.443394	0.540288	0.365786
0.00603516	0.618749	0.443597	0.540465	0.365647
0.00605469	0.618953	0.443721	0.540383	0.365507
0.00607422	0.618848	0.443568	0.540201	0.365394
0.00609375	0.618722	0.443531	0.54046	0.365261
0.00611328	0.618634	0.443384	0.540466	0.365144
0.00613281	0.618587	0.443219	0.540421	0.365006
0.00615234	0.618463	0.443218	0.540278	0.364964
0.00617188	0.618252	0.443275	0.540079	0.365002
0.00619141	0.618079	0.443232	0.539923	0.364989
0.00621094	0.618014	0.443353	0.540138	0.365035
0.00623047	0.618416	0.443255	0.540058	0.364993
0.00625	0.618515	0.443188	0.540186	0.36518
0.00626953	0.618292	0.443053	0.539982	0.365042
0.00628906	0.618115	0.443019	0.539814	0.364928
0.00630859	0.618164	0.442884	0.540611	0.364826
0.00632813	0.618248	0.443096	0.540448	0.364726
0.00634766	0.618421	0.442945	0.540275	0.36465
0.00636719	0.618325	0.443917	0.5401	0.364541
0.00638672	0.618096	0.443769	0.539942	0.364422
0.00640625	0.61814	0.443782	0.539832	0.364292
0.00642578	0.618197	0.443627	0.539943	0.364307
0.00644531	0.618158	0.443523	0.539755	0.364676
0.00646484	0.618026	0.443358	0.539558	0.364548
0.00648437	0.617891	0.443249	0.539556	0.364411
0.00650391	0.61786	0.443222	0.539771	0.364306
0.00652344	0.617929	0.443093	0.539585	0.364174
0.00654297	0.617772	0.442927	0.539812	0.364037
0.0065625	0.617549	0.442877	0.539678	0.363909
0.00658203	0.617752	0.44272	0.540016	0.363892
0.00660156	0.617546	0.442909	0.540223	0.363975
0.00662109	0.617633	0.442746	0.54004	0.363905
0.00664062	0.61765	0.442658	0.539839	0.363779
0.00666016	0.617439	0.442517	0.540863	0.363651
0.00667969	0.617538	0.442494	0.540662	0.363619
0.00669922	0.617317	0.442385	0.540524	0.363524
0.00671875	0.617458	0.442261	0.540579	0.363697
0.00673828	0.617307	0.44212	0.540386	0.363588
0.00675781	0.617691	0.44212	0.540472	0.363924
0.00677734	0.617468	0.441957	0.540272	0.363808
0.00679687	0.617251	0.442	0.541005	0.3637
0.00681641	0.617328	0.442195	0.54133	0.363634
0.00683594	0.617436	0.442349	0.541415	0.363514
0.00685547	0.617307	0.442705	0.541536	0.363605
0.006875	0.617499	0.443066	0.541758	0.363505
0.00689453	0.61736	0.443184	0.541833	0.36368
0.00691406	0.617923	0.44314	0.541643	0.363547
0.00693359	0.618125	0.443036	0.542053	0.363568
0.00695313	0.617969	0.442874	0.542068	0.363543
0.00697266	0.61809	0.443005	0.542006	0.363792
0.00699219	0.618062	0.442842	0.541816	0.363658
0.00701172	0.61786	0.443122	0.544413	0.363549
0.00703125	0.617822	0.443009	0.5443	0.363419
0.00705078	0.617982	0.442971	0.544546	0.363629
0.00707031	0.617887	0.443082	0.544767	0.363913
0.00708984	0.617663	0.442923	0.544692	0.363782
0.00710938	0.617527	0.442951	0.544509	0.363814
0.00712891	0.618007	0.442836	0.544733	0.3637
0.00714844	0.617791	0.44273	0.544734	0.363972
0.00716797	0.617631	0.44265	0.544564	0.363962
0.0071875	0.617412	0.442553	0.544399	0.363936
0.00720703	0.617551	0.442396	0.544426	0.363813
0.00722656	0.617843	0.44226	0.544754	0.363719
0.00724609	0.617718	0.442104	0.544557	0.363902
0.00726563	0.617539	0.442093	0.544358	0.364166
0.00728516	0.61742	0.442005	0.544388	0.364034
0.00730469	0.617622	0.441904	0.544255	0.363914
0.00732422	0.617624	0.441744	0.544076	0.364122
0.00734375	0.617668	0.441586	0.544145	0.364429
0.00736328	0.617446	0.441425	0.544272	0.364619
0.00738281	0.617568	0.441266	0.544081	0.364543
0.00740234	0.617458	0.44119	0.543916	0.364416
0.00742187	0.617407	0.441043	0.544024	0.3643
0.00744141	0.617239	0.440885	0.544027	0.364262
0.00746094	0.617487	0.440968	0.544536	0.364272
0.00748047	0.617672	0.440824	0.544444	0.36415
0.0075	0.617612	0.440821	0.544249	0.364422
0.00751953	0.617399	0.44072	0.544262	0.364485
0.00753906	0.618343	0.440621	0.54408	0.364405
0.00755859	0.618471	0.441348	0.543893	0.36432
0.00757812	0.618345	0.441189	0.544584	0.364298
0.00759766	0.618256	0.442228	0.544436	0.364168
0.00761719	0.618738	0.442071	0.544242	0.364045
0.00763672	0.618707	0.443196	0.54406	0.364027
0.00765625	0.618519	0.44313	0.544006	0.363897
0.00767578	0.618714	0.443351	0.544667	0.363825
0.00769531	0.618825	0.443292	0.544472	0.363699
0.00771484	0.619083	0.443292	0.544296	0.364719
0.00773437	0.619283	0.443324	0.544136	0.364614
0.00775391	0.619411	0.443184	0.544147	0.364506
0.00777344	0.619218	0.443114	0.544	0.365211
0.00779297	0.620657	0.443016	0.543834	0.365162
0.0078125	0.620583	0.442883	0.543824	0.365112
0.00783203	0.620385	0.442726	0.543739	0.364993
0.00785156	0.620215	0.442625	0.543546	0.364928
0.00787109	0.620538	0.442469	0.544706	0.364804
0.00789063	0.62125	0.442318	0.544572	0.364854
0.00791016	0.621198	0.442164	0.544396	0.364779
0.00792969	0.621032	0.442057	0.545168	0.364885
0.00794922	0.620885	0.441903	0.545104	0.364765
0.00796875	0.621706	0.441902	0.544911	0.365171
0.00798828	0.621955	0.441749	0.544727	0.365312
0.00800781	0.622121	0.442104	0.545118	0.365393
0.00802734	0.621936	0.441976	0.545812	0.365315
0.00804688	0.622031	0.441856	0.546103	0.365187
0.00806641	0.6224	0.441841	0.545917	0.36532
0.00808594	0.622359	0.441857	0.548721	0.365241
0.00810547	0.622439	0.442542	0.548614	0.365189
0.008125	0.622358	0.442426	0.548422	0.365071
0.00814453	0.622337	0.442614	0.548229	0.364962
0.00816406	0.622245	0.442543	0.54805	0.364843
0.00818359	0.622559	0.442407	0.548284	0.365319
0.00820313	0.622737	0.442279	0.548216	0.365192
0.00822266	0.622523	0.442162	0.548031	0.365238
0.00824219	0.622722	0.442013	0.548079	0.365126
0.00826172	0.623192	0.441895	0.547901	0.365241
0.00828125	0.623263	0.4418	0.54781	0.365197
0.00830078	0.623307	0.441689	0.547919	0.365128
0.00832031	0.623124	0.441581	0.547864	0.3651
0.00833984	0.623121	0.441442	0.547776	0.364987
0.00835938	0.623023	0.441507	0.548084	0.364865
0.00837891	0.622873	0.44142	0.547893	0.364748
0.00839844	0.622835	0.441698	0.547777	0.364623
0.00841797	0.622764	0.441815	0.547652	0.364504
0.0084375	0.622616	0.441737	0.547851	0.364473
0.00845703	0.622543	0.44159	0.547705	0.364499
0.00847656	0.622755	0.441623	0.547616	0.36438
0.00849609	0.622979	0.441482	0.547658	0.364299
0.00851563	0.623015	0.441402	0.547576	0.364295
0.00853516	0.62283	0.441249	0.547464	0.364458
0.00855469	0.623046	0.441114	0.547361	0.364359
0.00857422	0.622913	0.440991	0.547182	0.364233
0.00859375	0.622771	0.441197	0.54701	0.364107
0.00861328	0.622561	0.441121	0.547855	0.364085
0.00863281	0.622637	0.441229	0.547948	0.364154
0.00865234	0.623063	0.441077	0.547759	0.364036
0.00867188	0.623175	0.441202	0.547871	0.364005
0.00869141	0.622964	0.441058	0.547712	0.363933
0.00871094	0.622895	0.440914	0.547758	0.364081
0.00873047	0.62269	0.440788	0.548258	0.36397
0.00875	0.62316	0.440638	0.548297	0.36385
0.00876953	0.623087	0.440504	0.54811	0.363957
0.00878906	0.623021	0.440702	0.549663	0.36406
0.00880859	0.622827	0.440578	0.549668	0.364287
0.00882812	0.623501	0.440443	0.549609	0.364181
0.00884766	0.623562	0.440505	0.550105	0.364349
0.00886719	0.623919	0.440357	0.549926	0.364224
0.00888672	0.623883	0.440662	0.550583	0.364344
0.00890625	0.623971	0.440527	0.550948	0.364334
0.00892578	0.624225	0.44107	0.550858	0.364213
0.00894531	0.624034	0.441178	0.551137	0.364104
0.00896484	0.624434	0.442019	0.550976	0.36409
0.00898437	0.624433	0.441912	0.551073	0.364174
0.00900391	0.624318	0.442788	0.551078	0.364051
0.00902344	0.624289	0.442638	0.55099	0.363961
0.00904297	0.624565	0.44249	0.551673	0.363845
0.0090625	0.625163	0.442344	0.551921	0.363773
0.00908203	0.625033	0.442246	0.55196	0.363698
0.00910156	0.624831	0.442114	0.552566	0.36362
0.00912109	0.624959	0.441979	0.552956	0.363497
0.00914062	0.62498	0.441833	0.552888	0.36341
0.00916016	0.624824	0.441687	0.554027	0.363287
0.00917969	0.625047	0.441557	0.553854	0.363371
0.00919922	0.624909	0.441452	0.553714	0.363338
0.00921875	0.624856	0.44153	0.553657	0.363261
0.00923828	0.624808	0.441499	0.55397	0.363153
0.00925781	0.624811	0.441371	0.554585	0.363071
0.00927734	0.624728	0.441234	0.554682	0.362948
0.00929687	0.624792	0.441123	0.554558	0.362868
0.00931641	0.624746	0.440978	0.555385	0.362906
0.00933594	0.624649	0.440829	0.555217	0.362883
0.00935547	0.624908	0.440695	0.555058	0.362902
0.009375	0.624724	0.440678	0.554925	0.362781
0.00939453	0.624894	0.440627	0.554905	0.362758
0.00941406	0.625049	0.440549	0.554718	0.362929
0.00943359	0.625019	0.441043	0.555026	0.362819
0.00945312	0.625226	0.440897	0.55561	0.362731
0.00947266	0.625015	0.442426	0.55543	0.362741
0.00949219	0.625032	0.442428	0.555433	0.362628
0.00951172	0.624864	0.442845	0.556224	0.362514
0.00953125	0.624803	0.442846	0.55639	0.362694
0.00955078	0.624906	0.442718	0.556204	0.362813
0.00957031	0.62486	0.442592	0.556086	0.362882
0.00958984	0.624693	0.442444	0.556052	0.363024
0.00960937	0.624519	0.442326	0.55679	0.362917
0.00962891	0.624926	0.442242	0.556739	0.362797
0.00964844	0.62513	0.442148	0.556856	0.362776
0.00966797	0.625016	0.442102	0.556674	0.362667
0.0096875	0.625087	0.44204	0.556502	0.362636
0.00970703	0.625158	0.442125	0.559918	0.362518
0.00972656	0.625247	0.441979	0.560126	0.362413
0.00974609	0.625323	0.441833	0.56044	0.362297
0.00976562	0.625236	0.4417	0.560504	0.362358
0.00978516	0.625308	0.441609	0.561395	0.362255
0.00980469	0.625314	0.441634	0.561536	0.362137
0.00982422	0.625699	0.441516	0.561406	0.362218
0.00984375	0.625953	0.441378	0.561243	0.362443
0.00986328	0.62605	0.441266	0.561404	0.363033
0.00988281	0.62587	0.441146	0.561332	0.362916
0.00990234	0.625858	0.441061	0.562006	0.362798
0.00992188	0.626235	0.440923	0.56183	0.362711
0.00994141	0.62609	0.440787	0.561688	0.362605
0.00996094	0.626455	0.440786	0.561669	0.362494
0.00998047	0.626538	0.440643	0.563141	0.362384
0.01	0.626347	0.440604	0.563368	0.362272
0.0100195	0.626517	0.440459	0.563909	0.362153
0.0100391	0.626531	0.440387	0.563971	0.362059
0.0100586	0.626739	0.440356	0.564265	0.362643
0.0100781	0.626656	0.440217	0.564084	0.362567
0.0100977	0.627135	0.440167	0.564208	0.362455
0.0101172	0.626955	0.440022	0.564341	0.362382
0.0101367	0.626753	0.439895	0.564397	0.362266
0.0101563	0.627178	0.439752	0.564954	0.362345
0.0101758	0.627474	0.439611	0.565131	0.362239
0.0101953	0.627452	0.439467	0.564975	0.362214
0.0102148	0.627456	0.439356	0.564919	0.362103
0.0102344	0.6273	0.43929	0.564737	0.362094
0.0102539	0.627336	0.439187	0.565355	0.36217
0.0102734	0.627337	0.439377	0.565216	0.362099
0.010293	0.627443	0.439245	0.565115	0.361991
0.0103125	0.627424	0.439468	0.565802	0.362033
0.010332	0.627276	0.439405	0.565625	0.361948
0.0103516	0.62725	0.439443	0.56545	0.36183
0.0103711	0.627454	0.439314	0.56618	0.361762
0.0103906	0.627328	0.439176	0.566009	0.361676
0.0104102	0.627246	0.439067	0.565845	0.361576
0.0104297	0.627125	0.438924	0.565889	0.361459
0.0104492	0.627044	0.439038	0.566281	0.361348
0.0104688	0.627021	0.438899	0.566182	0.361311
0.0104883	0.627124	0.438961	0.565998	0.361203
0.0105078	0.626945	0.438823	0.565913	0.361356
0.0105273	0.626795	0.438812	0.566046	0.361243
0.0105469	0.626992	0.438941	0.56587	0.361144
0.0105664	0.626886	0.438807	0.565985	0.361155
0.0105859	0.626732	0.439179	0.565808	0.361137
0.0106055	0.626535	0.439048	0.565625	0.361316
0.010625	0.626424	0.439368	0.565738	0.361392
0.0106445	0.6265	0.439272	0.565732	0.361364
0.0106641	0.626343	0.439131	0.565564	0.361314
0.0106836	0.626374	0.439048	0.565543	0.361472
0.0107031	0.62619	0.439041	0.565674	0.36137
0.0107227	0.626174	0.438899	0.56555	0.361361
0.0107422	0.626386	0.438783	0.565611	0.361317
0.0107617	0.626332	0.438646	0.565438	0.361285
0.0107812	0.626269	0.438792	0.565388	0.361264
0.0108008	0.626074	0.438757	0.565386	0.361214
0.0108203	0.62604	0.438783	0.565228	0.361456
0.0108398	0.626338	0.438928	0.565159	0.361412
0.0108594	0.626208	0.438846	0.565189	0.361369
0.0108789	0.626438	0.438709	0.565038	0.361544
0.0108984	0.626428	0.438845	0.565626	0.361539
0.010918	0.626262	0.438833	0.565508	0.361537
0.0109375	0.62638	0.438702	0.565327	0.361454
0.010957	0.626217	0.438591	0.565629	0.361558
0.0109766	0.626275	0.438452	0.565618	0.361532
0.0109961	0.62619	0.438314	0.565795	0.361542
0.0110156	0.626117	0.438475	0.565672	0.361814
0.0110352	0.626331	0.438452	0.565568	0.361801
0.0110547	0.62627	0.438588	0.566593	0.361711
0.0110742	0.626464	0.438722	0.566448	0.362134
0.0110937	0.626344	0.43868	0.566361	0.362566
0.0111133	0.626215	0.438687	0.567667	0.362519
0.0111328	0.626199	0.438702	0.567762	0.362583
0.0111523	0.626208	0.438906	0.567585	0.362474
0.0111719	0.626417	0.439084	0.567907	0.362524
0.0111914	0.626462	0.439508	0.567871	0.362577
0.0112109	0.626294	0.439385	0.567778	0.362977
0.0112305	0.626226	0.43969	0.568096	0.363008
0.01125	0.62653	0.439557	0.568411	0.362895
0.0112695	0.626406	0.439449	0.568883	0.362928
0.0112891	0.626286	0.43933	0.568944	0.363211
0.0113086	0.626448	0.439195	0.568857	0.363097
0.0113281	0.626308	0.43938	0.570908	0.363047
0.0113477	0.626572	0.439402	0.570732	0.363011
0.0113672	0.626536	0.439264	0.570659	0.363147
0.0113867	0.626403	0.439462	0.570754	0.363095
0.0114062	0.626314	0.4394	0.571334	0.363102
0.0114258	0.626186	0.439279	0.571163	0.363491
0.0114453	0.626168	0.439141	0.571569	0.363377
0.0114648	0.626199	0.439022	0.571487	0.363531
0.0114844	0.626659	0.439051	0.57131	0.36342
0.0115039	0.626601	0.438919	0.571675	0.363312
0.0115234	0.626491	0.438809	0.571542	0.363219
0.011543	0.626425	0.438678	0.571891	0.363105
0.0115625	0.627116	0.438805	0.571763	0.363089
0.011582	0.627275	0.438905	0.571642	0.363046
0.0116016	0.627373	0.438825	0.572193	0.362938
0.0116211	0.62721	0.43903	0.573158	0.363169
0.0116406	0.627127	0.438994	0.572981	0.363114
0.0116602	0.627367	0.438857	0.572811	0.363394
0.0116797	0.627337	0.438776	0.572726	0.363285
0.0116992	0.627439	0.438649	0.57279	0.363362
0.0117188	0.627246	0.438518	0.572879	0.363354
0.0117383	0.627261	0.4384	0.572761	0.36325
0.0117578	0.627599	0.438402	0.572701	0.363271
0.0117773	0.627662	0.438301	0.573191	0.363235
0.0117969	0.62757	0.438604	0.573016	0.36342
0.0118164	0.627446	0.438467	0.57295	0.363312
0.0118359	0.627266	0.438679	0.573287	0.363214
0.0118555	0.627674	0.438592	0.573637	0.363143
0.011875	0.628113	0.438478	0.573462	0.363049
0.0118945	0.627922	0.439005	0.573571	0.362941
0.0119141	0.627729	0.439308	0.573695	0.362864
0.0119336	0.627628	0.439812	0.573528	0.3629
0.0119531	0.627818	0.439839	0.573637	0.362823
0.0119727	0.62791	0.439993	0.573531	0.362729
0.0119922	0.627848	0.439894	0.573629	0.362788
0.0120117	0.627674	0.439922	0.573754	0.362688
0.0120313	0.627579	0.439909	0.573586	0.362604
0.0120508	0.627645	0.440157	0.574319	0.362493
0.0120703	0.627682	0.440222	0.574777	0.362393
0.0120898	0.627538	0.440306	0.5746	0.362488
0.0121094	0.627422	0.440218	0.574486	0.36259
0.0121289	0.627232	0.440082	0.574309	0.362601
0.0121484	0.627431	0.440158	0.574887	0.362589
0.012168	0.627348	0.440089	0.575161	0.362492
0.0121875	0.62724	0.440155	0.575062	0.362383
0.012207	0.627049	0.44025	0.575189	0.362325
0.0122266	0.627159	0.440347	0.575157	0.36222
0.0122461	0.627088	0.440609	0.574985	0.362135
0.0122656	0.627224	0.440727	0.577794	0.36206
0.0122852	0.627046	0.440793	0.577648	0.361982
0.0123047	0.62698	0.441076	0.577473	0.361928
0.0123242	0.626965	0.441277	0.578022	0.362119
0.0123438	0.626982	0.441254	0.577913	0.362068
0.0123633	0.626955	0.441719	0.577827	0.362
0.0123828	0.62677	0.441609	0.577688	0.361908
0.0124023	0.626591	0.442157	0.57755	0.361811
0.0124219	0.626477	0.442165	0.578062	0.361845
0.0124414	0.626424	0.442136	0.57794	0.361747
0.0124609	0.626602	0.442026	0.577773	0.361775
0.0124805	0.626539	0.441922	0.57802	0.361666
0.0125	0.626516	0.442026	0.578113	0.361557
0.0125195	0.626334	0.441901	0.578263	0.361687
0.0125391	0.626226	0.441767	0.57856	0.361693
0.0125586	0.626633	0.441634	0.578409	0.361613
0.0125781	0.626693	0.441504	0.578251	0.361505
0.0125977	0.626574	0.441529	0.578361	0.361422
0.0126172	0.626453	0.441401	0.578778	0.361328
0.0126367	0.62633	0.441352	0.579111	0.361245
0.0126563	0.627376	0.44122	0.578954	0.361303
0.0126758	0.627888	0.44127	0.579175	0.361207
0.0126953	0.627813	0.441166	0.579639	0.361107
0.0127148	0.627629	0.441044	0.579596	0.361015
0.0127344	0.627739	0.441034	0.579474	0.361028
0.0127539	0.628212	0.440935	0.579621	0.361026
0.0127734	0.6282	0.440916	0.579479	0.361207
0.012793	0.628079	0.440786	0.579436	0.361145
0.0128125	0.627905	0.440653	0.580359	0.361051
0.012832	0.627889	0.440529	0.580242	0.360942
0.0128516	0.628221	0.440474	0.580525	0.360947
0.0128711	0.628214	0.440382	0.580494	0.360902
0.0128906	0.628219	0.440302	0.580425	0.360922
0.0129102	0.628251	0.440671	0.580528	0.361366
0.0129297	0.628122	0.440541	0.580588	0.36146
0.0129492	0.628335	0.440754	0.580808	0.361528
0.0129687	0.628203	0.440658	0.580685	0.361434
0.0129883	0.628016	0.44073	0.580568	0.361381
0.0130078	0.627915	0.440645	0.580885	0.361274
0.0130273	0.627727	0.440665	0.58096	0.361264
0.0130469	0.627766	0.44055	0.580925	0.36119
0.0130664	0.627578	0.440544	0.581535	0.361139
0.0130859	0.627753	0.440525	0.58141	0.361065
0.0131055	0.627583	0.440394	0.581236	0.361083
0.013125	0.627412	0.440274	0.581842	0.361009
0.0131445	0.627287	0.440149	0.58179	0.360948
0.0131641	0.627242	0.440037	0.581895	0.360843
0.0131836	0.627099	0.43991	0.581897	0.361013
0.0132031	0.627048	0.439781	0.58176	0.360907
0.0132227	0.626942	0.439892	0.581681	0.3608
0.0132422	0.627215	0.439954	0.581642	0.360754
0.0132617	0.627339	0.44006	0.582225	0.360815
0.0132812	0.62716	0.440017	0.58244	0.360715
0.0133008	0.627033	0.439949	0.582281	0.361046
0.0133203	0.626872	0.439888	0.582487	0.361095
0.0133398	0.62704	0.439763	0.58261	0.361122
0.0133594	0.627046	0.439633	0.582707	0.361077
0.0133789	0.626872	0.439521	0.582636	0.360971
0.0133984	0.626704	0.439462	0.582464	0.360977
0.013418	0.626588	0.439642	0.582881	0.360978
0.0134375	0.627113	0.439775	0.582985	0.360915
0.013457	0.627054	0.43997	0.582813	0.360812
0.0134766	0.627155	0.440286	0.582665	0.360706
0.0134961	0.627007	0.440756	0.582567	0.360605
0.0135156	0.627061	0.440755	0.583025	0.360558
0.0135352	0.627008	0.440822	0.583417	0.360813
0.0135547	0.626829	0.440745	0.583291	0.36078
0.0135742	0.626645	0.440633	0.583156	0.360743
0.0135937	0.626486	0.440504	0.583118	0.360689
0.0136133	0.626327	0.440377	0.582982	0.361036
0.0136328	0.626203	0.440286	0.582928	0.360933
0.0136523	0.626113	0.440156	0.582806	0.360888
0.0136719	0.625934	0.440081	0.582647	0.360836
0.0136914	0.625764	0.439951	0.582549	0.360822
0.0137109	0.625903	0.439909	0.583125	0.360759
0.0137305	0.62584	0.439878	0.583108	0.360788
0.01375	0.62566	0.439868	0.582939	0.360716
0.0137695	0.62575	0.439747	0.583295	0.361012
0.0137891	0.625594	0.43962	0.583593	0.361033
0.0138086	0.625432	0.439502	0.583436	0.360936
0.0138281	0.625318	0.439394	0.583281	0.360902
0.0138477	0.625529	0.439353	0.583302	0.360812
0.0138672	0.625348	0.439228	0.583305	0.36072
0.0138867	0.62517	0.439106	0.583203	0.360638
0.0139063	0.625026	0.439115	0.583148	0.360751
0.0139258	0.625176	0.439004	0.583034	0.360649
0.0139453	0.62503	0.438919	0.582944	0.360584
0.0139648	0.624931	0.438962	0.58361	0.360636
0.0139844	0.624787	0.438863	0.583483	0.360689
0.0140039	0.624954	0.438752	0.583457	0.360864
0.0140234	0.624921	0.438747	0.583287	0.361115
0.014043	0.62481	0.438645	0.583256	0.361021
0.0140625	0.624641	0.439295	0.583427	0.361085
0.014082	0.624596	0.439216	0.583258	0.361139
0.0141016	0.625249	0.43954	0.583108	0.361055
0.0141211	0.625177	0.439977	0.583515	0.361003
0.0141406	0.625039	0.440035	0.583612	0.360901
0.0141602	0.624858	0.440129	0.58369	0.360803
0.0141797	0.624754	0.44006	0.583641	0.360739
0.0141992	0.624675	0.439986	0.583624	0.360751
0.0142188	0.624579	0.439865	0.583643	0.360704
0.0142383	0.624482	0.439739	0.5835	0.360617
0.0142578	0.624315	0.439654	0.583581	0.360794
0.0142773	0.624195	0.439937	0.583505	0.360715
0.0142969	0.624055	0.439934	0.583472	0.360665
0.0143164	0.623959	0.439938	0.583785	0.360561
0.0143359	0.623852	0.439973	0.583627	0.360457
0.0143555	0.623774	0.440129	0.583906	0.36043
0.014375	0.623595	0.44004	0.584089	0.360976
0.0143945	0.623416	0.43992	0.583935	0.360896
0.0144141	0.623367	0.439796	0.584881	0.360821
0.0144336	0.623201	0.439689	0.58487	0.36075
0.0144531	0.623022	0.439899	0.584738	0.360669
0.0144727	0.622974	0.439781	0.585091	0.360573
0.0144922	0.622926	0.439746	0.584923	0.360511
0.0145117	0.622757	0.439715	0.585308	0.360687
0.0145313	0.622585	0.439714	0.585326	0.360584
0.0145508	0.622559	0.439647	0.585189	0.360493
0.0145703	0.622388	0.439536	0.585732	0.360594
0.0145898	0.622227	0.439731	0.58558	0.360496
0.0146094	0.622191	0.439633	0.585649	0.360462
0.0146289	0.622041	0.439522	0.586725	0.360359
0.0146484	0.622091	0.439443	0.586682	0.360314
0.014668	0.621967	0.439378	0.586629	0.360223
0.0146875	0.621808	0.439306	0.586461	0.360138
0.014707	0.621658	0.439292	0.586541	0.360129
0.0147266	0.621484	0.439265	0.587921	0.360057
0.0147461	0.621507	0.439531	0.587768	0.360031
0.0147656	0.621378	0.439599	0.587781	0.35995
0.0147852	0.621301	0.440148	0.588018	0.360165
0.0148047	0.621165	0.440054	0.587855	0.360069
0.0148242	0.620988	0.440082	0.58832	0.359968
0.0148437	0.620837	0.439996	0.588893	0.359973
0.0148633	0.620701	0.440841	0.588728	0.359879
0.0148828	0.620649	0.440716	0.588577	0.359847
0.0149023	0.620576	0.441074	0.588463	0.359793
0.0149219	0.620403	0.441192	0.58896	0.359692
0.0149414	0.620289	0.44124	0.589777	0.359666
0.0149609	0.620165	0.441198	0.589683	0.359648
0.0149805	0.620209	0.441114	0.589627	0.359751
0.015	0.620066	0.44108	0.589577	0.35966
0.0150195	0.619938	0.441029	0.590216	0.359563
0.0150391	0.619954	0.440909	0.590052	0.359923
0.0150586	0.6198	0.440811	0.589939	0.359836
0.0150781	0.619679	0.440695	0.589877	0.360016
0.0150977	0.619514	0.440637	0.589985	0.359915
0.0151172	0.61938	0.440748	0.589958	0.359817
0.0151367	0.619322	0.440806	0.589798	0.359775
0.0151562	0.619156	0.440694	0.589632	0.359674
0.0151758	0.618983	0.440571	0.590051	0.359603
0.0151953	0.618829	0.440514	0.590174	0.359556
0.0152148	0.618753	0.440486	0.590319	0.359642
0.0152344	0.618641	0.440363	0.590354	0.359541
0.0152539	0.618467	0.440241	0.590225	0.360128
0.0152734	0.618327	0.440173	0.590205	0.360028
0.015293	0.618155	0.440051	0.590137	0.359996
0.0153125	0.61813	0.440081	0.590112	0.359904
0.015332	0.617964	0.440351	0.58996	0.359804
0.0153516	0.617793	0.440623	0.589929	0.359703
0.0153711	0.617623	0.440648	0.589972	0.359614
0.0153906	0.617452	0.440878	0.589958	0.359579
0.0154102	0.617424	0.441118	0.590124	0.359525
0.0154297	0.61737	0.440997	0.590105	0.359448
0.0154492	0.617226	0.44136	0.590176	0.359347
0.0154687	0.617149	0.441466	0.590365	0.359463
0.0154883	0.616977	0.441658	0.590206	0.359381
0.0155078	0.616812	0.441779	0.590358	0.359302
0.0155273	0.61688	0.44168	0.590477	0.359244
0.0155469	0.61681	0.441742	0.590331	0.359241
0.0155664	0.616642	0.441669	0.590609	0.359145
0.0155859	0.616473	0.441559	0.590507	0.359124
0.0156055	0.616303	0.441455	0.590348	0.359168
0.015625	0.616489	0.441377	0.590713	0.3591
0.0156445	0.616742	0.441418	0.590576	0.359152
0.0156641	0.616572	0.441336	0.590429	0.359067
0.0156836	0.616462	0.441219	0.590958	0.358973
0.0157031	0.616312	0.441164	0.591006	0.358918
0.0157227	0.616279	0.441068	0.590885	0.358829
0.0157422	0.616838	0.440951	0.590905	0.35873
0.0157617	0.616673	0.440909	0.591216	0.358804
0.0157813	0.616769	0.440824	0.59113	0.358883
0.0158008	0.616604	0.440708	0.591023	0.358795
0.0158203	0.616474	0.440768	0.591149	0.358763
0.0158398	0.616985	0.440662	0.591473	0.358665
0.0158594	0.616815	0.440541	0.59139	0.358723
0.0158789	0.616768	0.44042	0.591574	0.358626
0.0158984	0.616626	0.440423	0.591494	0.358551
0.015918	0.616623	0.440339	0.591353	0.358459
0.0159375	0.616699	0.440248	0.591607	0.358368
0.015957	0.616532	0.440234	0.591598	0.358332
0.0159766	0.616401	0.440431	0.591443	0.358323
0.0159961	0.616233	0.440313	0.592059	0.358225
0.0160156	0.61609	0.440216	0.592232	0.358198
0.0160352	0.616009	0.440106	0.592127	0.358109
0.0160547	0.615854	0.440008	0.592088	0.358015
0.0160742	0.615815	0.44008	0.592095	0.35802
0.0160938	0.615647	0.440276	0.592032	0.357946
0.0161133	0.615512	0.440592	0.592169	0.357865
0.0161328	0.615343	0.440472	0.59218	0.357772
0.0161523	0.615338	0.441154	0.592035	0.357839
0.0161719	0.615206	0.441136	0.591944	0.357797
0.0161914	0.61504	0.441093	0.592022	0.357775
0.0162109	0.614883	0.440989	0.592597	0.357747
0.0162305	0.614751	0.440939	0.592559	0.357761
0.01625	0.615048	0.441218	0.592416	0.357685
0.0162695	0.614881	0.441112	0.59254	0.357588
0.0162891	0.614774	0.441016	0.5932	0.357546
0.0163086	0.614621	0.440899	0.593106	0.357537
0.0163281	0.614833	0.440906	0.592954	0.357467
0.0163477	0.614751	0.44129	0.592859	0.357385
0.0163672	0.614636	0.441494	0.59296	0.357308
0.0163867	0.61464	0.441572	0.592803	0.357296
0.0164063	0.614487	0.441524	0.592686	0.357205
0.0164258	0.614764	0.441604	0.593053	0.357132
0.0164453	0.614601	0.441562	0.593204	0.357128
0.0164648	0.614863	0.441506	0.593337	0.357818
0.0164844	0.614713	0.441413	0.593799	0.357726
0.0165039	0.614718	0.441434	0.593694	0.357707
0.0165234	0.614551	0.441525	0.593987	0.357678
0.016543	0.614419	0.441462	0.59384	0.357738
0.0165625	0.614316	0.441369	0.593881	0.357642
0.016582	0.614208	0.441529	0.593762	0.357659
0.0166016	0.614199	0.441468	0.593616	0.35792
0.0166211	0.614071	0.441349	0.594177	0.357902
0.0166406	0.613944	0.441248	0.594039	0.357991
0.0166602	0.613975	0.441135	0.593881	0.357896
0.0166797	0.613866	0.441026	0.59424	0.358734
0.0166992	0.613779	0.441064	0.594313	0.358644
0.0167188	0.613625	0.441142	0.594436	0.358547
0.0167383	0.613607	0.441028	0.595014	0.358475
0.0167578	0.61351	0.440945	0.594889	0.35849
0.0167773	0.613371	0.440899	0.595211	0.358433
0.0167969	0.613206	0.441216	0.595054	0.358544
0.0168164	0.613047	0.441245	0.595272	0.35864
0.0168359	0.612884	0.441249	0.59524	0.358633
0.0168555	0.612721	0.441151	0.595082	0.35854
0.016875	0.61262	0.44111	0.595074	0.358575
0.0168945	0.612456	0.441126	0.594988	0.358561
0.0169141	0.612323	0.441094	0.595148	0.35847
0.0169336	0.612168	0.441109	0.595455	0.358569
0.0169531	0.612016	0.440995	0.595318	0.358473
0.0169727	0.611874	0.441439	0.595161	0.358521
0.0169922	0.611751	0.441336	0.596002	0.358616
0.0170117	0.611587	0.441431	0.596242	0.358602
0.0170313	0.611478	0.441755	0.596083	0.358718
0.0170508	0.611337	0.442014	0.596089	0.3587
0.0170703	0.611174	0.441903	0.595961	0.358655
0.0170898	0.611035	0.442038	0.595815	0.358567
0.0171094	0.611182	0.441923	0.595818	0.358476
0.0171289	0.611068	0.443834	0.595667	0.358396
0.0171484	0.611207	0.443774	0.595804	0.358399
0.017168	0.611071	0.444387	0.59569	0.358306
0.0171875	0.610909	0.444306	0.595554	0.358243
0.017207	0.610848	0.444828	0.596006	0.35815
0.0172266	0.610767	0.444939	0.596025	0.358059
0.0172461	0.610763	0.444877	0.596096	0.357964
0.0172656	0.610602	0.44478	0.597068	0.357959
0.0172852	0.610546	0.444719	0.596983	0.35797
0.0173047	0.610392	0.444743	0.596861	0.358025
0.0173242	0.610254	0.445122	0.596703	0.357994
0.0173438	0.610093	0.44517	0.596545	0.357901
0.0173633	0.609985	0.445087	0.596625	0.35795
0.0173828	0.609888	0.446058	0.59658	0.357986
0.0174023	0.609733	0.446311	0.596456	0.358181
0.0174219	0.609668	0.446378	0.596334	0.358218
0.0174414	0.609516	0.446273	0.596342	0.358351
0.0174609	0.609483	0.446882	0.596782	0.358293
0.0174805	0.609365	0.44682	0.596724	0.358282
0.0175	0.609216	0.446809	0.596643	0.358325
0.0175195	0.609124	0.446835	0.597266	0.358231
0.0175391	0.609122	0.448109	0.597209	0.358193
0.0175586	0.608967	0.448056	0.597058	0.358165
0.0175781	0.608839	0.44803	0.596927	0.358079
0.0175977	0.60876	0.44812	0.59699	0.358204
0.0176172	0.608713	0.448026	0.597081	0.358116
0.0176367	0.608577	0.448277	0.596924	0.358171
0.0176562	0.608454	0.448173	0.596978	0.358111
0.0176758	0.608488	0.448151	0.597026	0.358019
0.0176953	0.608357	0.448461	0.59688	0.358024
0.0177148	0.608259	0.44864	0.597356	0.358071
0.0177344	0.608198	0.448543	0.597612	0.358042
0.0177539	0.608097	0.448507	0.597624	0.357987
0.0177734	0.60796	0.448402	0.597603	0.357991
0.017793	0.607804	0.449015	0.597449	0.358032
0.0178125	0.60765	0.448914	0.597821	0.357976
0.017832	0.607645	0.448896	0.598577	0.357935
0.0178516	0.607496	0.449169	0.598493	0.357894
0.0178711	0.607344	0.4491	0.598421	0.357897
0.0178906	0.607207	0.449078	0.598775	0.357811
0.0179102	0.607056	0.448964	0.599983	0.357838
0.0179297	0.606942	0.4489	0.600031	0.35775
0.0179492	0.606828	0.449522	0.599886	0.357788
0.0179687	0.606721	0.449486	0.599878	0.357695
0.0179883	0.606566	0.44966	0.600026	0.357649
0.0180078	0.606446	0.449763	0.600598	0.357567
0.0180273	0.606619	0.449752	0.600821	0.357582
0.0180469	0.606464	0.449676	0.600926	0.357651
0.0180664	0.606346	0.449615	0.600771	0.357865
0.0180859	0.606192	0.44953	0.601648	0.357777
0.0181055	0.606293	0.449426	0.601678	0.35773
0.018125	0.606173	0.449335	0.601533	0.357688
0.0181445	0.606029	0.449251	0.601396	0.357987
0.0181641	0.605969	0.449344	0.601275	0.358161
0.0181836	0.605863	0.449273	0.601297	0.358486
0.0182031	0.605712	0.449233	0.602221	0.358779
0.0182227	0.605595	0.449298	0.602179	0.358704
0.0182422	0.605459	0.449183	0.602377	0.359007
0.0182617	0.605303	0.449151	0.603034	0.359252
0.0182812	0.60519	0.449045	0.60351	0.359221
0.0183008	0.605221	0.448943	0.603478	0.35915
0.0183203	0.605084	0.448836	0.603591	0.359233
0.0183398	0.604961	0.44906	0.603485	0.359235
0.0183594	0.604806	0.449363	0.603386	0.359186
0.0183789	0.604677	0.449301	0.604154	0.359164
0.0183984	0.604545	0.44919	0.603999	0.359111
0.018418	0.604393	0.449369	0.603844	0.35904
0.0184375	0.604304	0.449441	0.604261	0.358965
0.018457	0.604172	0.449332	0.604896	0.358882
0.0184766	0.604027	0.449218	0.605275	0.358957
0.0184961	0.603875	0.449381	0.605156	0.35887
0.0185156	0.603748	0.449897	0.605171	0.358828
0.0185352	0.603594	0.449915	0.605481	0.358914
0.0185547	0.603439	0.45009	0.605328	0.358864
0.0185742	0.603287	0.451161	0.605697	0.358936
0.0185937	0.603133	0.451296	0.605783	0.358846
0.0186133	0.603166	0.451215	0.605943	0.358774
0.0186328	0.603027	0.451115	0.60658	0.358769
0.0186523	0.602874	0.451005	0.607415	0.358907
0.0186719	0.602725	0.450984	0.607265	0.359086
0.0186914	0.602708	0.450968	0.607226	0.359171
0.0187109	0.602564	0.450927	0.607225	0.359201
0.0187305	0.602415	0.450889	0.607081	0.359197
0.01875	0.602321	0.450777	0.607608	0.359128
0.0187695	0.602177	0.450724	0.607472	0.359038
0.0187891	0.602025	0.450926	0.607404	0.358959
0.0188086	0.601916	0.450831	0.608025	0.358869
0.0188281	0.601764	0.450756	0.608189	0.358782
0.0188477	0.601692	0.450776	0.608121	0.358725
0.0188672	0.601566	0.450661	0.607976	0.358752
0.0188867	0.60151	0.45059	0.607823	0.358846
0.0189062	0.601358	0.450842	0.607975	0.358755
0.0189258	0.601207	0.450729	0.608338	0.358721
0.0189453	0.601054	0.45101	0.608185	0.35894
0.0189648	0.600947	0.451308	0.608051	0.359062
0.0189844	0.600825	0.451663	0.607898	0.359326
0.0190039	0.600739	0.451591	0.60775	0.359258
0.0190234	0.600608	0.451485	0.609141	0.359433
0.019043	0.600465	0.451388	0.608991	0.359662
0.0190625	0.600414	0.451403	0.609022	0.359649
0.019082	0.600364	0.45132	0.60928	0.359818
0.0191016	0.600311	0.451248	0.609141	0.359728
0.0191211	0.600162	0.451306	0.609517	0.359756
0.0191406	0.600079	0.451423	0.610229	0.359859
0.0191602	0.599938	0.451332	0.611108	0.359827
0.0191797	0.599892	0.451276	0.611482	0.359883
0.0191992	0.599757	0.451163	0.611894	0.359804
0.0192187	0.599625	0.451964	0.611812	0.359826
0.0192383	0.599574	0.45185	0.611806	0.359864
0.0192578	0.599464	0.452314	0.611789	0.359782
0.0192773	0.599528	0.452334	0.611732	0.359999
0.0192969	0.599407	0.452543	0.611762	0.359923
0.0193164	0.599294	0.452432	0.611609	0.360083
0.0193359	0.599167	0.452319	0.611864	0.360033
0.0193555	0.599478	0.452212	0.611789	0.359996
0.019375	0.59953	0.452121	0.611678	0.360284
0.0193945	0.599388	0.452179	0.611706	0.360194
0.0194141	0.599247	0.452087	0.611712	0.360236
0.0194336	0.599115	0.451976	0.611566	0.360148
0.0194531	0.599622	0.451884	0.611592	0.360132
0.0194727	0.599665	0.451834	0.612186	0.360048
0.0194922	0.599526	0.45206	0.612147	0.359958
0.0195117	0.599406	0.451958	0.611997	0.359903
0.0195312	0.599257	0.451862	0.611857	0.359825
0.0195508	0.599362	0.451877	0.612021	0.359491
0.0195703	0.599714	0.451602	0.612596	0.359735
0.0195898	0.599419	0.451948	0.612571	0.359262
0.0196094	0.599286	0.452006	0.612472	0.359278
0.0196289	0.599268	0.451963	0.612511	0.359362
0.0196484	0.599277	0.451967	0.612688	0.359391
0.019668	0.599506	0.451968	0.613116	0.359208
0.0196875	0.599582	0.452506	0.613289	0.359212
0.019707	0.599448	0.45274	0.613243	0.359195
0.0197266	0.599406	0.452863	0.613541	0.359202
0.0197461	0.599314	0.452776	0.614129	0.359162
0.0197656	0.599457	0.452918	0.614133	0.358896
0.0197852	0.599641	0.453354	0.614442	0.358886
0.0198047	0.599483	0.453354	0.614497	0.358735
0.0198242	0.599542	0.453002	0.614531	0.35871
0.0198438	0.599605	0.452999	0.614903	0.358827
0.0198633	0.599856	0.452873	0.615327	0.358877
0.0198828	0.600036	0.453356	0.615402	0.358975
0.0199023	0.60004	0.45314	0.61537	0.358886
0.0199219	0.600075	0.453144	0.615712	0.358837
0.0199414	0.600136	0.453044	0.615596	0.358828
0.0199609	0.60032	0.453051	0.615716	0.358286
0.0199805	0.600463	0.453337	0.615987	0.35825
0.02	0.60046	0.453378	0.616335	0.358238
0.0200195	0.600466	0.453106	0.616156	0.357947
0.0200391	0.600499	0.453454	0.615801	0.357609
0.0200586	0.600616	0.453455	0.615907	0.357623
0.0200781	0.600616	0.453326	0.616383	0.357436
0.0200977	0.600626	0.453533	0.616367	0.357389
0.0201172	0.600617	0.453048	0.616686	0.357321
0.0201367	0.600592	0.4527	0.616954	0.357182
0.0201563	0.60057	0.452413	0.616892	0.357354
0.0201758	0.600649	0.452771	0.617175	0.357358
0.0201953	0.600428	0.453059	0.617778	0.357361
0.0202148	0.600392	0.452969	0.617816	0.357432
0.0202344	0.600398	0.452803	0.617868	0.357403
0.0202539	0.600601	0.452699	0.618183	0.357398
0.0202734	0.600769	0.452454	0.618146	0.357394
0.020293	0.600548	0.452397	0.618074	0.357368
0.0203125	0.600547	0.452376	0.618279	0.357277
0.020332	0.600561	0.452376	0.6179	0.357046
0.0203516	0.600559	0.452567	0.618078	0.357088
0.0203711	0.600669	0.452563	0.61808	0.357101
0.0203906	0.600812	0.452303	0.618344	0.357009
0.0204102	0.600801	0.452075	0.618879	0.357054
0.0204297	0.600921	0.452184	0.61902	0.357053
0.0204492	0.600973	0.451853	0.619093	0.357081
0.0204688	0.601055	0.451967	0.619081	0.357069
0.0204883	0.600695	0.451921	0.619351	0.357093
0.0205078	0.600691	0.452478	0.620412	0.356979
0.0205273	0.60071	0.452611	0.620363	0.35658
0.0205469	0.600731	0.452605	0.620389	0.356562
0.0205664	0.600485	0.452709	0.620296	0.356693
0.0205859	0.599995	0.452158	0.619649	0.356534
0.0206055	0.59991	0.452027	0.620379	0.356186
0.020625	0.59992	0.451673	0.621029	0.356064
0.0206445	0.599898	0.451666	0.620846	0.356295
0.0206641	0.599489	0.451697	0.620858	0.3564
0.0206836	0.599336	0.451724	0.621179	0.356401
0.0207031	0.599254	0.45156	0.621144	0.356428
0.0207227	0.599331	0.451599	0.62136	0.355965
0.0207422	0.599167	0.451494	0.621432	0.355594
0.0207617	0.598887	0.45148	0.621531	0.355426
0.0207813	0.599522	0.451467	0.621617	0.355494
0.0208008	0.599516	0.451611	0.621268	0.355497
0.0208203	0.599672	0.451457	0.621849	0.35563
0.0208398	0.599662	0.451308	0.622197	0.355585
0.0208594	0.599589	0.451327	0.621399	0.355509
0.0208789	0.599748	0.451182	0.623457	0.355549
0.0208984	0.599706	0.451227	0.623489	0.355512
0.020918	0.59979	0.451175	0.623433	0.355364
0.0209375	0.59988	0.451527	0.623409	0.355316
0.020957	0.600006	0.451537	0.623443	0.355219
0.0209766	0.600131	0.451553	0.624226	0.355024
0.0209961	0.600122	0.451485	0.624678	0.355023
0.0210156	0.600128	0.451768	0.624718	0.355071
0.0210352	0.600017	0.451858	0.624515	0.354945
0.0210547	0.600324	0.451904	0.624533	0.354748
0.0210742	0.6003	0.45181	0.625069	0.355094
0.0210938	0.600267	0.451839	0.625264	0.355093
0.0211133	0.60001	0.45168	0.625103	0.355067
0.0211328	0.599982	0.451699	0.625287	0.35465
0.0211523	0.599971	0.451583	0.625928	0.354646
0.0211719	0.599662	0.451522	0.626086	0.354143
0.0211914	0.599713	0.451205	0.626124	0.35395
0.0212109	0.599643	0.451197	0.626208	0.353954
0.0212305	0.599572	0.451773	0.626402	0.353997
0.02125	0.599314	0.451715	0.626369	0.353857
0.0212695	0.599337	0.451722	0.626532	0.353852
0.0212891	0.599228	0.451761	0.626834	0.353961
0.0213086	0.59898	0.451782	0.626738	0.354158
0.0213281	0.599021	0.451744	0.626916	0.354313
0.0213477	0.598446	0.451747	0.627376	0.353876
0.0213672	0.598649	0.451748	0.627375	0.353746
0.0213867	0.598757	0.451377	0.627385	0.353684
0.0214063	0.598645	0.45134	0.627225	0.353684
0.0214258	0.598637	0.451333	0.627419	0.35406
0.0214453	0.598393	0.4515	0.627144	0.354061
0.0214648	0.598468	0.4518	0.627148	0.354029
0.0214844	0.598304	0.452108	0.626265	0.354033
0.0215039	0.598323	0.452066	0.626399	0.353913
0.0215234	0.598313	0.451638	0.626596	0.353947
0.021543	0.598163	0.451682	0.626655	0.353759
0.0215625	0.597823	0.451489	0.626747	0.35386
0.021582	0.597507	0.451539	0.626832	0.353604
0.0216016	0.597591	0.451525	0.627175	0.353691
0.0216211	0.597642	0.451478	0.627302	0.353688
0.0216406	0.597332	0.451489	0.62714	0.353702
0.0216602	0.596951	0.451416	0.627181	0.353929
0.0216797	0.596484	0.45114	0.6271	0.354135
0.0216992	0.596712	0.451204	0.62709	0.354225
0.0217187	0.596767	0.450984	0.62721	0.354114
0.0217383	0.596466	0.450973	0.627164	0.353865
0.0217578	0.596063	0.45076	0.627126	0.353817
0.0217773	0.59581	0.450918	0.626874	0.353838
0.0217969	0.595761	0.450616	0.627346	0.353499
0.0218164	0.595778	0.450453	0.627493	0.35353
0.0218359	0.596143	0.450701	0.62749	0.353531
0.0218555	0.595884	0.450718	0.627503	0.353522
0.021875	0.595429	0.450631	0.627942	0.35353
0.0218945	0.595588	0.450697	0.62806	0.353534
0.0219141	0.595624	0.450845	0.628046	0.353452
0.0219336	0.596217	0.450873	0.628058	0.353442
0.0219531	0.595961	0.450809	0.62801	0.353469
0.0219727	0.595583	0.450635	0.628424	0.353471
0.0219922	0.595606	0.450739	0.628436	0.353752
0.0220117	0.595666	0.449881	0.628583	0.353738
0.0220312	0.596097	0.449623	0.629047	0.353798
0.0220508	0.596038	0.449543	0.62908	0.353798
0.0220703	0.596004	0.44861	0.629137	0.353784
0.0220898	0.596057	0.448724	0.630567	0.353893
0.0221094	0.596075	0.448046	0.63048	0.353939
0.0221289	0.596199	0.448029	0.630514	0.35387
0.0221484	0.596187	0.447895	0.630444	0.353916
0.022168	0.596141	0.447951	0.630462	0.35391
0.0221875	0.596139	0.448667	0.631258	0.353922
0.022207	0.596127	0.448463	0.631234	0.353965
0.0222266	0.596038	0.448439	0.631234	0.35414
0.0222461	0.596232	0.448555	0.631953	0.354214
0.0222656	0.596303	0.448586	0.631831	0.3543
0.0222852	0.596306	0.448539	0.632557	0.354308
0.0223047	0.596294	0.448551	0.632636	0.354293
0.0223242	0.596293	0.449147	0.632259	0.354321
0.0223437	0.596406	0.449582	0.632594	0.354219
0.0223633	0.596343	0.449888	0.632651	0.354205
0.0223828	0.596292	0.449944	0.632661	0.354379
0.0224023	0.596334	0.450527	0.632882	0.354293
0.0224219	0.596276	0.450428	0.632917	0.3543
0.0224414	0.59644	0.450573	0.63308	0.354299
0.0224609	0.596353	0.450559	0.633166	0.354305
0.0224805	0.595931	0.450796	0.633181	0.354371
0.0225	0.595864	0.450621	0.633567	0.35439
0.0225195	0.595659	0.450499	0.633567	0.354369
0.0225391	0.596109	0.450494	0.633511	0.354328
0.0225586	0.596108	0.45045	0.633943	0.354341
0.0225781	0.595697	0.450297	0.633756	0.353941
0.0225977	0.595635	0.450297	0.633548	0.353937
0.0226172	0.595635	0.450341	0.633571	0.353927
0.0226367	0.595793	0.450341	0.633938	0.354395
0.0226562	0.595798	0.450374	0.634154	0.354252
0.0226758	0.595625	0.450331	0.634144	0.354264
0.0226953	0.595625	0.4504	0.634024	0.354297
0.0227148	0.595624	0.450412	0.63412	0.354268
0.0227344	0.595637	0.450411	0.634366	0.354168
0.0227539	0.595537	0.450724	0.634207	0.354345
0.0227734	0.595419	0.450548	0.634039	0.354365
0.022793	0.595268	0.450779	0.633886	0.354381
0.0228125	0.595258	0.450775	0.633919	0.354345
0.022832	0.595324	0.451175	0.634321	0.354527
0.0228516	0.595311	0.451095	0.634123	0.354694
0.0228711	0.595278	0.450984	0.634121	0.354661
0.0228906	0.594958	0.450984	0.634113	0.35468
0.0229102	0.594957	0.450675	0.634124	0.354419
0.0229297	0.594423	0.450553	0.634225	0.354593
0.0229492	0.594237	0.450548	0.634334	0.354628
0.0229687	0.594336	0.450664	0.634292	0.354648
0.0229883	0.594327	0.450521	0.633978	0.354648
0.0230078	0.593953	0.450527	0.634172	0.354655
0.0230273	0.593702	0.450542	0.634281	0.354631
0.0230469	0.59397	0.450879	0.634249	0.354763
0.0230664	0.594109	0.450875	0.634335	0.35454
0.0230859	0.59386	0.450859	0.634424	0.354462
0.0231055	0.593728	0.450865	0.634424	0.354644
0.023125	0.593897	0.450856	0.634547	0.354631
0.0231445	0.594299	0.450832	0.634618	0.354937
0.0231641	0.594331	0.451175	0.634659	0.354701
0.0231836	0.593836	0.451227	0.634511	0.354656
0.0232031	0.593662	0.451244	0.634252	0.354656
0.0232227	0.593685	0.451299	0.634359	0.354643
0.0232422	0.594257	0.452164	0.63435	0.35471
0.0232617	0.594325	0.452174	0.634474	0.354747
0.0232812	0.594191	0.452495	0.634769	0.354738
0.0233008	0.594036	0.452491	0.63466	0.354707
0.0233203	0.593921	0.45343	0.634778	0.354702
0.0233398	0.593946	0.453446	0.63493	0.354658
0.0233594	0.594334	0.453546	0.635355	0.354592
0.0233789	0.59458	0.454045	0.635321	0.354488
0.0233984	0.594577	0.454146	0.635302	0.354714
0.023418	0.594556	0.454147	0.635561	0.354624
0.0234375	0.595001	0.454045	0.635527	0.35469
0.023457	0.595016	0.454097	0.635599	0.354529
0.0234766	0.595063	0.453976	0.63598	0.354446
0.0234961	0.595461	0.453877	0.636096	0.354147
0.0235156	0.595281	0.45392	0.63578	0.354152
0.0235352	0.595247	0.453578	0.635766	0.353974
0.0235547	0.595441	0.453517	0.635247	0.353857
0.0235742	0.595455	0.452744	0.635985	0.353867
0.0235938	0.595495	0.453332	0.63607	0.353945
0.0236133	0.595474	0.453136	0.636051	0.354013
0.0236328	0.595593	0.453361	0.636228	0.353866
0.0236523	0.595618	0.453403	0.63608	0.35388
0.0236719	0.595627	0.453788	0.636173	0.353963
0.0236914	0.59568	0.453788	0.636276	0.35395
0.0237109	0.595047	0.453744	0.636286	0.354038
0.0237305	0.595079	0.453706	0.636784	0.353916
0.02375	0.595141	0.45373	0.636459	0.35386
0.0237695	0.594967	0.453775	0.636616	0.353999
0.0237891	0.594927	0.453675	0.637076	0.353957
0.0238086	0.59479	0.453707	0.636858	0.354057
0.0238281	0.594691	0.453725	0.636648	0.354113
0.0238477	0.594967	0.453653	0.636549	0.354238
0.0238672	0.595066	0.453466	0.636699	0.354254
0.0238867	0.595056	0.453224	0.636786	0.354253
0.0239063	0.59456	0.452493	0.63686	0.354222
0.0239258	0.594693	0.452434	0.636067	0.354187
0.0239453	0.594899	0.451219	0.637652	0.354191
0.0239648	0.594792	0.45128	0.637248	0.354208
0.0239844	0.594595	0.45084	0.637179	0.354041
0.0240039	0.594357	0.450865	0.637627	0.354031
0.0240234	0.594566	0.450241	0.637425	0.354214
0.024043	0.594524	0.450203	0.637426	0.354441
0.0240625	0.594541	0.450261	0.637358	0.354419
0.024082	0.59422	0.449922	0.637357	0.354428
0.0241016	0.59402	0.449928	0.637338	0.354506
0.0241211	0.593816	0.449333	0.637708	0.354426
0.0241406	0.594177	0.449505	0.637733	0.354425
0.0241602	0.594105	0.449333	0.637725	0.354483
0.0241797	0.593872	0.449392	0.637721	0.354436
0.0241992	0.593952	0.449357	0.637416	0.354647
0.0242188	0.593774	0.449589	0.637693	0.35457
0.0242383	0.593925	0.449593	0.637896	0.354827
0.0242578	0.593856	0.44948	0.637668	0.354863
0.0242773	0.59375	0.449461	0.637749	0.354744
0.0242969	0.594097	0.449123	0.637381	0.354767
0.0243164	0.59396	0.449174	0.637521	0.35487
0.0243359	0.59337	0.449439	0.637932	0.354827
0.0243555	0.593436	0.449437	0.638088	0.354856
0.024375	0.59348	0.449623	0.637653	0.354669
0.0243945	0.593382	0.449826	0.637946	0.354659
0.0244141	0.593059	0.450148	0.637932	0.354758
0.0244336	0.59312	0.45014	0.637976	0.355194
0.0244531	0.593164	0.450167	0.637828	0.355284
0.0244727	0.593164	0.450159	0.637824	0.355327
0.0244922	0.593205	0.45037	0.63813	0.355386
0.0245117	0.593139	0.450308	0.638603	0.355385
0.0245313	0.593255	0.450398	0.638623	0.355553
0.0245508	0.593536	0.450424	0.638684	0.355508
0.0245703	0.593555	0.450571	0.638672	0.355643
0.0245898	0.593505	0.451203	0.638875	0.355582
0.0246094	0.593535	0.451591	0.638845	0.355832
0.0246289	0.593711	0.451702	0.638848	0.356276
0.0246484	0.594131	0.451717	0.638721	0.356279
0.024668	0.594235	0.451933	0.638676	0.356426
0.0246875	0.594381	0.451896	0.638684	0.356358
0.024707	0.594212	0.451858	0.638673	0.356357
0.0247266	0.594207	0.451719	0.638724	0.35628
0.0247461	0.594446	0.451727	0.639541	0.356187
0.0247656	0.594274	0.451314	0.639716	0.356219
0.0247852	0.594212	0.451202	0.639744	0.356172
0.0248047	0.594056	0.451338	0.639779	0.356112
0.0248242	0.594028	0.45125	0.639796	0.356113
0.0248438	0.593919	0.451052	0.639792	0.356473
0.0248633	0.593894	0.451221	0.639818	0.35653
0.0248828	0.593893	0.451154	0.639814	0.356389
0.0249023	0.593903	0.451245	0.639841	0.356389
0.0249219	0.593737	0.451121	0.64	0.35646
0.0249414	0.593555	0.451244	0.640297	0.356497
0.0249609	0.59355	0.451243	0.64027	0.35649
0.0249805	0.593651	0.451088	0.640303	0.356499
0.025	0.593611	0.451078	0.640469	0.356547
0.0250195	0.59233	0.450956	0.64071	0.356538
0.0250391	0.592378	0.45097	0.640425	0.356529
0.0250586	0.592624	0.451055	0.640426	0.356598
0.0250781	0.592407	0.450768	0.640455	0.356713
0.0250977	0.592202	0.450609	0.640418	0.3568
0.0251172	0.592109	0.450153	0.640544	0.356764
0.0251367	0.591851	0.450063	0.640476	0.356802
0.0251563	0.591765	0.449788	0.640471	0.35674
0.0251758	0.591574	0.449614	0.640473	0.356626
0.0251953	0.591587	0.449536	0.6405	0.356639
0.0252148	0.591542	0.449508	0.640459	0.356612
0.0252344	0.591394	0.449426	0.640327	0.356623
0.0252539	0.591336	0.449444	0.640326	0.356843
0.0252734	0.591336	0.449461	0.640464	0.35703
0.025293	0.591292	0.449131	0.640053	0.357003
0.0253125	0.590357	0.449123	0.640057	0.356994
0.025332	0.590003	0.448868	0.640147	0.357067
0.0253516	0.59001	0.448883	0.640128	0.357093
0.0253711	0.590352	0.448908	0.640077	0.357187
0.0253906	0.590156	0.449282	0.640143	0.357099
0.0254102	0.589872	0.449288	0.640133	0.357358
0.0254297	0.589671	0.449243	0.640111	0.357209
0.0254492	0.59023	0.449175	0.640245	0.357337
0.0254687	0.590094	0.449159	0.640244	0.357285
0.0254883	0.590087	0.448837	0.639991	0.357269
0.0255078	0.59006	0.449101	0.639832	0.357202
0.0255273	0.589949	0.44897	0.639927	0.3572
0.0255469	0.589765	0.449004	0.639977	0.357296
0.0255664	0.59011	0.449004	0.639985	0.357292
0.0255859	0.5902	0.449004	0.6402	0.357309
0.0256055	0.590277	0.448901	0.640182	0.357137
0.025625	0.590168	0.448608	0.639996	0.357283
0.0256445	0.590188	0.448739	0.639696	0.35723
0.0256641	0.590442	0.448762	0.640111	0.35729
0.0256836	0.590377	0.448765	0.64012	0.357274
0.0257031	0.590226	0.448792	0.639955	0.357247
0.0257227	0.5897	0.449	0.639899	0.35723
0.0257422	0.589718	0.448819	0.640299	0.357243
0.0257617	0.589811	0.448809	0.640235	0.35731
0.0257812	0.589809	0.449277	0.640217	0.357226
0.0258008	0.589683	0.449143	0.640446	0.357178
0.0258203	0.589756	0.449138	0.6404	0.357231
0.0258398	0.590064	0.448387	0.640538	0.357187
0.0258594	0.590179	0.448214	0.640846	0.357135
0.0258789	0.590172	0.44846	0.640869	0.357224
0.0258984	0.590217	0.448467	0.640888	0.357337
0.025918	0.590362	0.448502	0.640833	0.357141
0.0259375	0.590488	0.448679	0.640916	0.356993
0.025957	0.59076	0.448825	0.640917	0.356991
0.0259766	0.590768	0.448802	0.640416	0.35707
0.0259961	0.590805	0.448939	0.640439	0.357016
0.0260156	0.590782	0.448891	0.640473	0.356903
0.0260352	0.590603	0.449225	0.640632	0.356804
0.0260547	0.590994	0.449229	0.640412	0.35665
0.0260742	0.591113	0.449281	0.640323	0.356395
0.0260937	0.59123	0.449391	0.640396	0.356422
0.0261133	0.590806	0.449792	0.641379	0.356593
0.0261328	0.590869	0.449786	0.641613	0.356374
0.0261523	0.590919	0.449914	0.641537	0.356165
0.0261719	0.591028	0.449928	0.641705	0.356164
0.0261914	0.590637	0.449887	0.641683	0.356181
0.0262109	0.590515	0.449947	0.641693	0.356098
0.0262305	0.590241	0.449893	0.641912	0.356017
0.02625	0.589833	0.449896	0.641915	0.355975
0.0262695	0.589892	0.449883	0.641915	0.355999
0.0262891	0.58969	0.45	0.642564	0.356707
0.0263086	0.589208	0.450029	0.642613	0.356668
0.0263281	0.588902	0.450066	0.642505	0.356711
0.0263477	0.588961	0.450154	0.642539	0.356702
0.0263672	0.588953	0.450189	0.642781	0.35671
0.0263867	0.588053	0.450177	0.642507	0.357052
0.0264062	0.588138	0.450219	0.642427	0.357213
0.0264258	0.588075	0.45025	0.642423	0.357355
0.0264453	0.587749	0.450473	0.642227	0.357344
0.0264648	0.587949	0.450488	0.642197	0.357344
0.0264844	0.588001	0.450465	0.642339	0.357657
0.0265039	0.587781	0.450562	0.642349	0.357669
0.0265234	0.58777	0.450495	0.642333	0.358035
0.026543	0.587586	0.450742	0.642469	0.357831
0.0265625	0.587861	0.450242	0.64267	0.358076
0.026582	0.586815	0.450253	0.642628	0.358035
0.0266016	0.586612	0.450769	0.642998	0.357908
0.0266211	0.586541	0.450742	0.643094	0.357542
0.0266406	0.586223	0.45075	0.643199	0.357516
0.0266602	0.585951	0.450557	0.642554	0.357202
0.0266797	0.5856	0.450566	0.643562	0.357398
0.0266992	0.585525	0.450957	0.643556	0.357399
0.0267187	0.585189	0.450962	0.643614	0.357392
0.0267383	0.58433	0.450813	0.643601	0.35732
0.0267578	0.584454	0.450781	0.644113	0.357333
0.0267773	0.584551	0.450808	0.644108	0.357731
0.0267969	0.584326	0.450875	0.643887	0.357722
0.0268164	0.584078	0.450845	0.643997	0.357715
0.0268359	0.583834	0.450845	0.644026	0.357383
0.0268555	0.583932	0.450828	0.643944	0.357541
0.026875	0.584147	0.450837	0.644199	0.35741
0.0268945	0.583809	0.45091	0.644178	0.357414
0.0269141	0.583651	0.451487	0.643926	0.357415
0.0269336	0.583541	0.451446	0.643751	0.357767
0.0269531	0.583485	0.451415	0.643826	0.357867
0.0269727	0.583627	0.451341	0.643558	0.357696
0.0269922	0.58342	0.451135	0.64356	0.357817
0.0270117	0.583011	0.451669	0.643498	0.357826
0.0270312	0.583054	0.451236	0.643494	0.357873
0.0270508	0.583096	0.451395	0.643153	0.357714
0.0270703	0.583216	0.451198	0.643242	0.357877
0.0270898	0.582933	0.45113	0.643163	0.357856
0.0271094	0.582742	0.45113	0.643287	0.357749
0.0271289	0.582745	0.451248	0.643446	0.357724
0.0271484	0.582691	0.451192	0.643451	0.35888
0.027168	0.582749	0.451144	0.643405	0.358969
0.0271875	0.582639	0.451127	0.64339	0.35879
0.027207	0.582477	0.451101	0.643404	0.35887
0.0272266	0.582599	0.451111	0.643501	0.359168
0.0272461	0.5826	0.451136	0.643488	0.359121
0.0272656	0.58258	0.451105	0.64348	0.358767
0.0272852	0.582499	0.451071	0.64345	0.358392
0.0273047	0.582377	0.451307	0.645084	0.358386
0.0273242	0.58215	0.451271	0.644719	0.358378
0.0273438	0.582213	0.451723	0.644903	0.358418
0.0273633	0.582252	0.451634	0.645193	0.358663
0.0273828	0.582183	0.451911	0.646204	0.358604
0.0274023	0.582072	0.451905	0.646164	0.35857
0.0274219	0.581889	0.451851	0.64612	0.358372
0.0274414	0.581849	0.451882	0.64605	0.358227
0.0274609	0.581598	0.451668	0.646051	0.358234
0.0274805	0.581623	0.452162	0.64649	0.357893
0.0275	0.581765	0.451994	0.646362	0.357867
0.0275195	0.581259	0.452473	0.645879	0.357978
0.0275391	0.581182	0.452146	0.646188	0.357926
0.0275586	0.581249	0.452073	0.646183	0.357913
0.0275781	0.581267	0.451647	0.646144	0.357893
0.0275977	0.580808	0.451526	0.646133	0.35807
0.0276172	0.580354	0.450825	0.645887	0.357826
0.0276367	0.580412	0.45052	0.646072	0.357912
0.0276563	0.580505	0.449342	0.646021	0.357896
0.0276758	0.580149	0.44918	0.646018	0.357892
0.0276953	0.579377	0.448723	0.645908	0.357879
0.0277148	0.579297	0.448721	0.645727	0.357436
0.0277344	0.579296	0.448705	0.645763	0.357828
0.0277539	0.579289	0.448663	0.645633	0.357676
0.0277734	0.578666	0.448695	0.645521	0.357753
0.027793	0.578331	0.448264	0.645214	0.357743
0.0278125	0.578259	0.448412	0.645262	0.357739
0.027832	0.578175	0.447978	0.645838	0.357662
0.0278516	0.578145	0.448135	0.645943	0.357652
0.0278711	0.578165	0.448136	0.646198	0.357705
0.0278906	0.577788	0.448222	0.646363	0.357733
0.0279102	0.577497	0.448431	0.646216	0.357678
0.0279297	0.577181	0.448761	0.64623	0.35761
0.0279492	0.577275	0.448194	0.645644	0.357547
0.0279688	0.577368	0.449117	0.645689	0.357563
0.0279883	0.577077	0.448363	0.645646	0.35764
0.0280078	0.576621	0.44863	0.64562	0.357655
0.0280273	0.576557	0.447909	0.64585	0.357696
0.0280469	0.5769	0.44792	0.645718	0.357649
0.0280664	0.577389	0.448138	0.645449	0.357651
0.0280859	0.576669	0.448017	0.645764	0.35753
0.0281055	0.57605	0.448324	0.645874	0.357508
0.028125	0.575937	0.448105	0.645724	0.357498
0.0281445	0.576196	0.447979	0.645762	0.357523
0.0281641	0.576126	0.447793	0.645808	0.357558
0.0281836	0.575932	0.447882	0.645777	0.357566
0.0282031	0.575699	0.447657	0.645519	0.357548
0.0282227	0.575687	0.44745	0.645475	0.357645
0.0282422	0.575839	0.447268	0.645479	0.357642
0.0282617	0.575784	0.447253	0.645411	0.357488
0.0282813	0.575447	0.446893	0.64567	0.35744
0.0283008	0.575206	0.446658	0.645588	0.357359
0.0283203	0.57524	0.446451	0.645669	0.357362
0.0283398	0.575255	0.44627	0.64544	0.357301
0.0283594	0.575415	0.446498	0.645422	0.35727
0.0283789	0.575287	0.446521	0.646015	0.357241
0.0283984	0.575068	0.446863	0.646109	0.35733
0.028418	0.575049	0.446837	0.646376	0.357304
0.0284375	0.575138	0.446821	0.646155	0.357273
0.028457	0.5752	0.44686	0.646102	0.35707
0.0284766	0.575038	0.447028	0.646061	0.357094
0.0284961	0.574742	0.446982	0.645716	0.357081
0.0285156	0.574656	0.447105	0.645726	0.357024
0.0285352	0.574496	0.44748	0.645201	0.357296
0.0285547	0.574779	0.447485	0.645465	0.357347
0.0285742	0.574312	0.447938	0.645442	0.357386
0.0285938	0.573888	0.447939	0.645623	0.357396
0.0286133	0.573798	0.448101	0.645917	0.357463
0.0286328	0.573787	0.447926	0.646315	0.357378
0.0286523	0.573862	0.44792	0.646423	0.357385
0.0286719	0.573387	0.447898	0.646589	0.357476
0.0286914	0.572797	0.447962	0.646501	0.357488
0.0287109	0.572679	0.447958	0.646549	0.357506
0.0287305	0.572565	0.447987	0.646537	0.357549
0.02875	0.572631	0.447856	0.64659	0.357882
0.0287695	0.572127	0.448206	0.646814	0.357868
0.0287891	0.571341	0.448223	0.646907	0.357871
0.0288086	0.57137	0.448158	0.64688	0.357889
0.0288281	0.57147	0.44816	0.647236	0.358068
0.0288477	0.571472	0.447984	0.647242	0.357995
0.0288672	0.571178	0.447649	0.64739	0.357965
0.0288867	0.570741	0.447661	0.647518	0.358046
0.0289063	0.570596	0.447817	0.647679	0.357891
0.0289258	0.570614	0.447766	0.647525	0.357964
0.0289453	0.570579	0.447778	0.647541	0.358011
0.0289648	0.569949	0.447772	0.647568	0.357986
0.0289844	0.56942	0.44777	0.647569	0.358145
0.0290039	0.569296	0.447679	0.64746	0.358167
0.0290234	0.569326	0.447633	0.647532	0.358265
0.029043	0.569276	0.447725	0.647741	0.358208
0.0290625	0.568414	0.447729	0.647594	0.358246
0.029082	0.567993	0.447732	0.64753	0.358666
0.0291016	0.568	0.448897	0.648016	0.358647
0.0291211	0.568078	0.448842	0.648147	0.35866
0.0291406	0.567836	0.449107	0.648178	0.35818
0.0291602	0.567389	0.449377	0.648076	0.358187
0.0291797	0.567377	0.449389	0.648147	0.357724
0.0291992	0.567347	0.449534	0.648187	0.357538
0.0292188	0.567263	0.449538	0.64815	0.357935
0.0292383	0.567371	0.450373	0.648155	0.357675
0.0292578	0.567213	0.450378	0.648124	0.357714
0.0292773	0.566734	0.450948	0.648277	0.357333
0.0292969	0.566752	0.450979	0.647971	0.357396
0.0293164	0.566747	0.45145	0.648498	0.357407
0.0293359	0.566941	0.451476	0.648426	0.357398
0.0293555	0.56697	0.451677	0.648343	0.357619
0.029375	0.566536	0.452064	0.64862	0.357592
0.0293945	0.56746	0.452312	0.648718	0.357399
0.0294141	0.56751	0.453381	0.648613	0.357565
0.0294336	0.567946	0.453742	0.648582	0.357601
0.0294531	0.568299	0.45391	0.6485	0.357641
0.0294727	0.568148	0.454057	0.648549	0.357701
0.0294922	0.568463	0.454062	0.648557	0.357452
0.0295117	0.568247	0.454619	0.648528	0.357466
0.0295312	0.568382	0.454671	0.648489	0.357385
0.0295508	0.568381	0.455082	0.648845	0.357423
0.0295703	0.568187	0.455075	0.64875	0.357443
0.0295898	0.568495	0.455145	0.648531	0.357139
0.0296094	0.568413	0.455169	0.648747	0.357175
0.0296289	0.568396	0.455173	0.648908	0.357002
0.0296484	0.568361	0.455163	0.648953	0.357026
0.029668	0.568335	0.455167	0.648991	0.356964
0.0296875	0.568536	0.455205	0.649026	0.356922
0.029707	0.568477	0.45514	0.649016	0.35691
0.0297266	0.568453	0.455207	0.648923	0.356974
0.0297461	0.568467	0.455364	0.64886	0.356909
0.0297656	0.568368	0.455335	0.648837	0.356807
0.0297852	0.568255	0.455413	0.648901	0.356833
0.0298047	0.568092	0.45541	0.648987	0.356846
0.0298242	0.568098	0.455371	0.649128	0.356846
0.0298437	0.56802	0.455429	0.649046	0.356723
0.0298633	0.567938	0.455173	0.649071	0.356573
0.0298828	0.567871	0.455193	0.649333	0.356616
0.0299023	0.567695	0.455037	0.649263	0.356971
0.0299219	0.5672	0.454994	0.648917	0.35696
0.0299414	0.567015	0.454935	0.648838	0.356884
0.0299609	0.567038	0.454933	0.648788	0.356892
0.0299805	0.567226	0.455273	0.649005	0.355958
0.03	0.566918	0.455276	0.649469	0.356164
0.0300195	0.566736	0.455458	0.649901	0.355882
0.0300391	0.566543	0.455639	0.6499	0.355969
0.0300586	0.566961	0.455704	0.650265	0.355896
0.0300781	0.566955	0.455705	0.6503	0.355898
0.0300977	0.56665	0.455714	0.650119	0.35667
0.0301172	0.566295	0.455312	0.649986	0.356671
0.0301367	0.566119	0.455318	0.650024	0.356864
0.0301562	0.566213	0.454809	0.650129	0.357046
0.0301758	0.56617	0.454793	0.650171	0.357065
0.0301953	0.565939	0.45477	0.650181	0.357044
0.0302148	0.565679	0.454766	0.650143	0.357022
0.0302344	0.565578	0.454776	0.650141	0.35697
0.0302539	0.565146	0.454797	0.650842	0.357195
0.0302734	0.565164	0.454729	0.65043	0.357135
0.030293	0.564949	0.454616	0.650687	0.35717
0.0303125	0.564409	0.454769	0.651176	0.357082
0.030332	0.563895	0.454835	0.651733	0.357101
0.0303516	0.564035	0.454971	0.651747	0.357214
0.0303711	0.563704	0.454983	0.651903	0.357157
0.0303906	0.563845	0.455426	0.651729	0.357183
0.0304102	0.563248	0.45529	0.651649	0.357821
0.0304297	0.562438	0.455035	0.651395	0.357796
0.0304492	0.562407	0.455039	0.651383	0.357602
0.0304687	0.562194	0.455182	0.651331	0.357597
0.0304883	0.562014	0.455174	0.651367	0.357602
0.0305078	0.561918	0.455265	0.651276	0.357416
0.0305273	0.561919	0.455229	0.651223	0.35728
0.0305469	0.561422	0.455314	0.651085	0.357096
0.0305664	0.561206	0.455282	0.651067	0.357086
0.0305859	0.561209	0.455248	0.65116	0.356915
0.0306055	0.560812	0.455182	0.650954	0.356332
0.030625	0.560707	0.455282	0.650786	0.356231
0.0306445	0.560592	0.455242	0.651116	0.356398
0.0306641	0.560506	0.454899	0.651362	0.355969
0.0306836	0.56059	0.454635	0.65154	0.356164
0.0307031	0.56071	0.454686	0.651939	0.356341
0.0307227	0.560452	0.454559	0.651963	0.356343
0.0307422	0.560537	0.454618	0.651499	0.356098
0.0307617	0.56055	0.454568	0.651294	0.356113
0.0307812	0.560688	0.454597	0.651167	0.356327
0.0308008	0.560788	0.454631	0.651186	0.35649
0.0308203	0.560477	0.454577	0.651341	0.356493
0.0308398	0.560586	0.454486	0.651411	0.356654
0.0308594	0.560435	0.454531	0.650931	0.356242
0.0308789	0.560757	0.454273	0.651008	0.355853
0.0308984	0.561027	0.454214	0.650642	0.3556
0.030918	0.560774	0.454292	0.650736	0.355696
0.0309375	0.560573	0.454275	0.650654	0.355725
0.030957	0.560529	0.454397	0.65068	0.355749
0.0309766	0.5609	0.45446	0.650684	0.355502
0.0309961	0.560985	0.454413	0.650702	0.355322
0.0310156	0.560687	0.454295	0.650682	0.355136
0.0310352	0.560811	0.454326	0.650668	0.355175
0.0310547	0.560749	0.454167	0.650786	0.355169
0.0310742	0.560689	0.454079	0.650804	0.355143
0.0310937	0.560587	0.453813	0.650331	0.354849
0.0311133	0.560515	0.453814	0.650406	0.354734
0.0311328	0.560633	0.453533	0.649886	0.355099
0.0311523	0.560528	0.453615	0.651272	0.355185
0.0311719	0.560502	0.453806	0.651317	0.355677
0.0311914	0.560295	0.453824	0.651796	0.355728
0.0312109	0.56011	0.453934	0.651885	0.355767
0.0312305	0.560107	0.453922	0.651995	0.355762
0.03125	0.56019	0.453789	0.652315	0.355921
0.0312695	0.560255	0.453778	0.652189	0.356109
0.0312891	0.560233	0.453695	0.65236	0.356364
0.0313086	0.560249	0.453689	0.652402	0.356397
0.0313281	0.560149	0.453719	0.652603	0.356445
0.0313477	0.560537	0.453741	0.652224	0.356293
0.0313672	0.560565	0.453902	0.652296	0.357015
0.0313867	0.559962	0.453945	0.652091	0.357311
0.0314062	0.559944	0.453993	0.651921	0.357271
0.0314258	0.559974	0.454011	0.652056	0.357323
0.0314453	0.560431	0.454064	0.651827	0.357367
0.0314648	0.560061	0.454204	0.651779	0.357965
0.0314844	0.55976	0.454199	0.651729	0.358058
0.0315039	0.55989	0.454377	0.651744	0.358417
0.0315234	0.559807	0.454379	0.651982	0.358381
0.031543	0.559599	0.454364	0.651945	0.358381
0.0315625	0.559456	0.454371	0.652	0.358357
0.031582	0.559152	0.454361	0.652246	0.358048
0.0316016	0.558676	0.454465	0.652291	0.358051
0.0316211	0.558636	0.454581	0.652225	0.358077
0.0316406	0.55849	0.454519	0.652663	0.358066
0.0316602	0.558437	0.454531	0.652691	0.358535
0.0316797	0.558313	0.454556	0.652632	0.358534
0.0316992	0.558207	0.454762	0.65364	0.358625
0.0317187	0.558097	0.454782	0.653318	0.358783
0.0317383	0.557922	0.455103	0.653325	0.35878
0.0317578	0.557873	0.455109	0.653309	0.358806
0.0317773	0.557533	0.455355	0.653271	0.358713
0.0317969	0.557581	0.455547	0.653453	0.358824
0.0318164	0.557531	0.455666	0.653357	0.358826
0.0318359	0.557459	0.455617	0.653446	0.358874
0.0318555	0.55751	0.455431	0.653218	0.358798
0.031875	0.556983	0.455444	0.653324	0.358208
0.0318945	0.556874	0.455841	0.653823	0.358135
0.0319141	0.556874	0.455705	0.654031	0.358423
0.0319336	0.557146	0.455724	0.654872	0.358892
0.0319531	0.55746	0.455761	0.654837	0.359338
0.0319727	0.557048	0.455782	0.654999	0.359301
0.0319922	0.55724	0.456025	0.655061	0.359305
0.0320117	0.557473	0.456012	0.655037	0.359375
0.0320312	0.557694	0.45605	0.654965	0.359754
0.0320508	0.557954	0.45604	0.654961	0.360327
0.0320703	0.557592	0.45602	0.654795	0.360337
0.0320898	0.557777	0.456023	0.654994	0.36068
0.0321094	0.557774	0.456123	0.654934	0.360619
0.0321289	0.557819	0.456119	0.654968	0.360748
0.0321484	0.5577	0.456118	0.655044	0.360861
0.032168	0.557475	0.456125	0.65507	0.360777
0.0321875	0.557356	0.456082	0.655033	0.361304
0.032207	0.557232	0.456433	0.655252	0.361284
0.0322266	0.557328	0.456459	0.655356	0.361214
0.0322461	0.557172	0.456583	0.655201	0.361197
0.0322656	0.556746	0.456622	0.655129	0.36137
0.0322852	0.556268	0.456649	0.654916	0.361452
0.0323047	0.556078	0.456875	0.6547	0.361804
0.0323242	0.556266	0.456914	0.654841	0.361661
0.0323437	0.556074	0.457038	0.654841	0.361703
0.0323633	0.555861	0.45703	0.654783	0.361711
0.0323828	0.555806	0.457129	0.654862	0.361788
0.0324023	0.55574	0.45724	0.654825	0.361804
0.0324219	0.555324	0.457194	0.654808	0.362033
0.0324414	0.555364	0.457308	0.654394	0.362019
0.0324609	0.555352	0.457265	0.654845	0.362285
0.0324805	0.555304	0.457343	0.654451	0.362273
0.0325	0.554949	0.457418	0.654464	0.362242
0.0325195	0.554966	0.457398	0.654099	0.362251
0.0325391	0.554907	0.457353	0.6541	0.362312
0.0325586	0.554899	0.457687	0.653978	0.362345
0.0325781	0.554735	0.457445	0.654127	0.36229
0.0325977	0.554728	0.457571	0.654133	0.362191
0.0326172	0.554418	0.457629	0.654236	0.362238
0.0326367	0.554682	0.457499	0.654319	0.362362
0.0326562	0.554576	0.457412	0.653974	0.362525
0.0326758	0.554455	0.457469	0.654078	0.362868
0.0326953	0.554356	0.457371	0.654087	0.362863
0.0327148	0.554263	0.457733	0.653623	0.363085
0.0327344	0.55431	0.457723	0.653646	0.363044
0.0327539	0.554299	0.457848	0.653648	0.363211
0.0327734	0.554123	0.457848	0.653664	0.363031
0.032793	0.55415	0.457944	0.653574	0.363076
0.0328125	0.553786	0.457906	0.653365	0.362939
0.032832	0.553895	0.457936	0.65348	0.36279
0.0328516	0.553846	0.457845	0.653481	0.362778
0.0328711	0.553472	0.457782	0.65354	0.3628
0.0328906	0.553468	0.457764	0.653552	0.362861
0.0329102	0.553539	0.457836	0.653681	0.362985
0.0329297	0.553558	0.457887	0.653651	0.363071
0.0329492	0.552495	0.457917	0.653611	0.363163
0.0329687	0.552468	0.457913	0.653608	0.363223
0.0329883	0.552485	0.457783	0.653605	0.363286
0.0330078	0.552491	0.45779	0.6536	0.363229
0.0330273	0.552394	0.457687	0.653587	0.363081
0.0330469	0.551836	0.457691	0.653511	0.363119
0.0330664	0.551677	0.457701	0.653553	0.363145
0.0330859	0.551697	0.45777	0.653412	0.363227
0.0331055	0.551694	0.457686	0.653107	0.363284
0.033125	0.551978	0.458028	0.652968	0.363431
0.0331445	0.551961	0.457959	0.652777	0.363401
0.0331641	0.551834	0.458002	0.652718	0.363392
0.0331836	0.551856	0.457713	0.652014	0.363453
0.0332031	0.551693	0.457654	0.652061	0.363402
0.0332227	0.551614	0.4575	0.651991	0.363168
0.0332422	0.551637	0.457454	0.65231	0.362965
0.0332617	0.551246	0.457319	0.652327	0.362942
0.0332812	0.551443	0.457368	0.652325	0.362967
0.0333008	0.551467	0.457409	0.652379	0.363048
0.0333203	0.551469	0.457448	0.652369	0.362783
0.0333398	0.551437	0.457426	0.652541	0.362772
0.0333594	0.551123	0.457429	0.652556	0.362601
0.0333789	0.550889	0.457094	0.652423	0.362725
0.0333984	0.550887	0.457122	0.652439	0.362597
0.033418	0.551004	0.457059	0.652229	0.362658
0.0334375	0.551032	0.457138	0.652337	0.362639
0.033457	0.550739	0.457092	0.652152	0.362603
0.0334766	0.550522	0.457092	0.652409	0.362452
0.0334961	0.550461	0.456928	0.653123	0.362575
0.0335156	0.550416	0.456845	0.653177	0.363155
0.0335352	0.550317	0.456524	0.65359	0.363116
0.0335547	0.550233	0.456096	0.653749	0.363309
0.0335742	0.550186	0.456094	0.653705	0.363269
0.0335937	0.549946	0.455874	0.653794	0.36327
0.0336133	0.549608	0.455829	0.653898	0.363204
0.0336328	0.549807	0.456041	0.653669	0.36322
0.0336523	0.549823	0.456171	0.65339	0.363261
0.0336719	0.549703	0.456199	0.653361	0.363166
0.0336914	0.549404	0.456358	0.653249	0.363177
0.0337109	0.548854	0.456361	0.653515	0.363546
0.0337305	0.54898	0.456334	0.653355	0.363681
0.03375	0.549545	0.456322	0.653469	0.363685
0.0337695	0.549527	0.456316	0.653473	0.363688
0.0337891	0.548615	0.456116	0.653448	0.363715
0.0338086	0.548249	0.456074	0.653446	0.363728
0.0338281	0.548363	0.45569	0.653395	0.363798
0.0338477	0.548506	0.455564	0.653275	0.363814
0.0338672	0.548217	0.455569	0.653293	0.363722
0.0338867	0.54771	0.455339	0.653189	0.363623
0.0339062	0.547719	0.455337	0.652654	0.363623
0.0339258	0.547277	0.455104	0.652858	0.363813
0.0339453	0.54719	0.455104	0.652778	0.36394
0.0339648	0.547215	0.45498	0.652584	0.363754
0.0339844	0.547218	0.454983	0.65244	0.363689
0.0340039	0.546777	0.454964	0.652453	0.363762
0.0340234	0.546587	0.454966	0.65217	0.363666
0.034043	0.546625	0.454968	0.652333	0.363678
0.0340625	0.546633	0.454981	0.652316	0.363683
0.034082	0.546778	0.455061	0.652215	0.363977
0.0341016	0.546357	0.455158	0.6525	0.364009
0.0341211	0.545344	0.45501	0.652565	0.363991
0.0341406	0.54536	0.454705	0.652712	0.363953
0.0341602	0.545365	0.4547	0.652802	0.364066
0.0341797	0.54534	0.454603	0.652689	0.364052
0.0341992	0.54527	0.454656	0.652409	0.364052
0.0342187	0.544958	0.454911	0.652445	0.363954
0.0342383	0.54495	0.454966	0.651939	0.364135
0.0342578	0.544977	0.455219	0.651928	0.364128
0.0342773	0.5444	0.455233	0.651887	0.364111
0.0342969	0.544192	0.454862	0.651921	0.364371
0.0343164	0.544237	0.454906	0.65201	0.364334
0.0343359	0.544132	0.454831	0.652065	0.364475
0.0343555	0.544062	0.454548	0.652175	0.36446
0.034375	0.544009	0.454474	0.652482	0.364446
0.0343945	0.544012	0.454383	0.652595	0.364387
0.0344141	0.544154	0.454131	0.65266	0.36403
0.0344336	0.544125	0.454017	0.652664	0.364012
0.0344531	0.543623	0.454022	0.652824	0.364225
0.0344727	0.543581	0.454028	0.653478	0.364217
0.0344922	0.543599	0.454068	0.653562	0.364291
0.0345117	0.543828	0.454085	0.653934	0.364109
0.0345312	0.543686	0.454084	0.654581	0.364146
0.0345508	0.543667	0.4538	0.654266	0.364098
0.0345703	0.5437	0.453838	0.654212	0.364164
0.0345898	0.543725	0.453721	0.654376	0.364313
0.0346094	0.543943	0.453862	0.654467	0.363949
0.0346289	0.543998	0.453789	0.65433	0.364016
0.0346484	0.544024	0.453655	0.653914	0.363582
0.034668	0.543484	0.453652	0.65393	0.363471
0.0346875	0.543302	0.453675	0.65393	0.363161
0.034707	0.543539	0.453689	0.653609	0.363078
0.0347266	0.543507	0.4537	0.653606	0.363315
0.0347461	0.543368	0.453786	0.653597	0.363342
0.0347656	0.543072	0.453791	0.653613	0.363353
0.0347852	0.542984	0.454054	0.653689	0.363236
0.0348047	0.542828	0.454351	0.653682	0.363239
0.0348242	0.54304	0.454295	0.653682	0.363286
0.0348437	0.542945	0.454163	0.65326	0.363301
0.0348633	0.54229	0.454119	0.653267	0.3632
0.0348828	0.541967	0.453962	0.653276	0.362648
0.0349023	0.541955	0.453931	0.653129	0.362049
0.0349219	0.541801	0.454219	0.653327	0.362031
0.0349414	0.541723	0.454323	0.653307	0.361979
0.0349609	0.541772	0.454367	0.653239	0.362046
0.0349805	0.541439	0.454448	0.653217	0.361963
0.035	0.541691	0.454535	0.653217	0.361951
0.0350195	0.541673	0.454674	0.653298	0.36193
0.0350391	0.541671	0.45472	0.653194	0.361822
0.0350586	0.541712	0.454832	0.653247	0.361839
0.0350781	0.541297	0.454906	0.653285	0.360798
0.0350977	0.541121	0.455012	0.652948	0.360868
0.0351172	0.540998	0.455001	0.653087	0.360862
0.0351367	0.540928	0.454996	0.653117	0.360854
0.0351562	0.540997	0.454972	0.652937	0.361132
0.0351758	0.54111	0.455024	0.653178	0.360885
0.0351953	0.541134	0.455023	0.653038	0.360829
0.0352148	0.541359	0.454951	0.653127	0.360597
0.0352344	0.541337	0.455023	0.653263	0.360615
0.0352539	0.541403	0.455062	0.653459	0.360492
0.0352734	0.541459	0.455085	0.653611	0.360318
0.035293	0.541408	0.455097	0.654279	0.360574
0.0353125	0.541235	0.455147	0.65424	0.360441
0.035332	0.541243	0.455147	0.654136	0.360265
0.0353516	0.541212	0.455389	0.654268	0.359912
0.0353711	0.541214	0.455388	0.654225	0.359979
0.0353906	0.541296	0.455604	0.654265	0.359935
0.0354102	0.541297	0.455638	0.654199	0.359933
0.0354297	0.541262	0.455882	0.653908	0.359958
0.0354492	0.54117	0.455682	0.653921	0.360157
0.0354688	0.541307	0.455807	0.653887	0.360151
0.0354883	0.541313	0.455691	0.653809	0.360269
0.0355078	0.541308	0.455547	0.653845	0.360278
0.0355273	0.541396	0.455869	0.654364	0.360282
0.0355469	0.541326	0.455785	0.654188	0.360338
0.0355664	0.541217	0.456103	0.654589	0.360468
0.0355859	0.541068	0.456154	0.654311	0.360607
0.0356055	0.540971	0.456195	0.654288	0.360433
0.035625	0.540963	0.456925	0.653791	0.360145
0.0356445	0.54098	0.457239	0.653352	0.360156
0.0356641	0.540713	0.457901	0.653016	0.360025
0.0356836	0.540706	0.458235	0.652931	0.36002
0.0357031	0.541129	0.458693	0.652876	0.359972
0.0357227	0.541148	0.457839	0.652858	0.359861
0.0357422	0.541009	0.457844	0.652833	0.359866
0.0357617	0.540948	0.457692	0.652729	0.359858
0.0357813	0.540933	0.457646	0.652746	0.359917
0.0358008	0.54088	0.457584	0.652973	0.359829
0.0358203	0.540844	0.457635	0.652585	0.359272
0.0358398	0.541225	0.457616	0.652893	0.359209
0.0358594	0.54126	0.457562	0.651716	0.359151
0.0358789	0.54134	0.457358	0.651785	0.359146
0.0358984	0.540999	0.457223	0.651361	0.359172
0.035918	0.540924	0.456932	0.650316	0.359104
0.0359375	0.541083	0.456611	0.650298	0.359109
0.035957	0.541077	0.456452	0.650343	0.359279
0.0359766	0.541085	0.456485	0.650212	0.359223
0.0359961	0.541025	0.456476	0.650236	0.358978
0.0360156	0.540636	0.456425	0.650287	0.358966
0.0360352	0.540533	0.456168	0.650541	0.358983
0.0360547	0.540628	0.45617	0.650891	0.358992
0.0360742	0.540572	0.45627	0.650819	0.35903
0.0360938	0.539954	0.456327	0.650847	0.358988
0.0361133	0.539583	0.456612	0.650923	0.359049
0.0361328	0.539629	0.45664	0.651792	0.359048
0.0361523	0.539636	0.45662	0.652003	0.359127
0.0361719	0.539085	0.456685	0.652029	0.359042
0.0361914	0.538938	0.45686	0.652087	0.359107
0.0362109	0.538967	0.456702	0.652168	0.359106
0.0362305	0.53895	0.456506	0.65273	0.359086
0.03625	0.538496	0.456717	0.652954	0.358902
0.0362695	0.538515	0.456943	0.652654	0.358653
0.0362891	0.53797	0.457001	0.653071	0.358432
0.0363086	0.537766	0.457121	0.653102	0.358405
0.0363281	0.53777	0.457225	0.652997	0.358308
0.0363477	0.537619	0.457419	0.653406	0.358128
0.0363672	0.536887	0.457368	0.653478	0.358013
0.0363867	0.536817	0.457028	0.653504	0.358043
0.0364063	0.536696	0.457033	0.65325	0.357997
0.0364258	0.536635	0.457031	0.652631	0.35814
0.0364453	0.536115	0.457455	0.65306	0.358093
0.0364648	0.53594	0.457462	0.653046	0.358114
0.0364844	0.53593	0.457534	0.653147	0.358164
0.0365039	0.535821	0.457443	0.653298	0.358174
0.0365234	0.535571	0.457365	0.653187	0.358281
0.036543	0.535602	0.457406	0.653259	0.358308
0.0365625	0.535476	0.45741	0.65342	0.358296
0.036582	0.535507	0.457396	0.653429	0.358271
0.0366016	0.535441	0.457419	0.653367	0.358303
0.0366211	0.535394	0.457373	0.653363	0.35821
0.0366406	0.535449	0.45739	0.653532	0.358527
0.0366602	0.535429	0.457164	0.653719	0.358569
0.0366797	0.535371	0.457133	0.653625	0.358831
0.0366992	0.535156	0.456787	0.653804	0.358886
0.0367188	0.53518	0.456874	0.652929	0.358972
0.0367383	0.535035	0.456887	0.652997	0.359007
0.0367578	0.535138	0.456784	0.652946	0.358921
0.0367773	0.534791	0.457261	0.653058	0.358807
0.0367969	0.535141	0.457038	0.653056	0.358823
0.0368164	0.534864	0.45713	0.652742	0.358652
0.0368359	0.535024	0.457343	0.652335	0.358655
0.0368555	0.534944	0.457688	0.652461	0.358632
0.036875	0.534649	0.45816	0.652513	0.358654
0.0368945	0.534664	0.458204	0.652193	0.358654
0.0369141	0.534724	0.45812	0.651922	0.358804
0.0369336	0.534699	0.45822	0.651786	0.358775
0.0369531	0.534753	0.458148	0.651726	0.358971
0.0369727	0.53458	0.458203	0.651717	0.358994
0.0369922	0.5345	0.458321	0.652031	0.358993
0.0370117	0.534394	0.458507	0.652145	0.35864
0.0370313	0.534394	0.458395	0.652126	0.358744
0.0370508	0.534383	0.458552	0.651742	0.358729
0.0370703	0.53452	0.458869	0.651666	0.358583
0.0370898	0.534309	0.458871	0.651476	0.358542
0.0371094	0.533879	0.459199	0.651299	0.358364
0.0371289	0.533813	0.459261	0.651436	0.358514
0.0371484	0.533817	0.459545	0.651443	0.35849
0.037168	0.534449	0.459493	0.651609	0.358676
0.0371875	0.533962	0.459385	0.651713	0.358682
0.037207	0.533811	0.45946	0.651744	0.358804
0.0372266	0.53384	0.458918	0.651764	0.358922
0.0372461	0.534211	0.458962	0.651763	0.359008
0.0372656	0.534411	0.458548	0.651776	0.358874
0.0372852	0.534046	0.458549	0.651764	0.358591
0.0373047	0.533793	0.457856	0.651715	0.358732
0.0373242	0.533832	0.457787	0.651715	0.358718
0.0373438	0.533916	0.457685	0.651717	0.358917
0.0373633	0.53391	0.457614	0.651694	0.358436
0.0373828	0.533626	0.457419	0.651804	0.358776
0.0374023	0.533521	0.457845	0.65173	0.358893
0.0374219	0.533498	0.457463	0.651624	0.358938
0.0374414	0.533506	0.45889	0.651496	0.358994
0.0374609	0.533494	0.458724	0.651426	0.358852
0.0374805	0.533153	0.459076	0.651401	0.35877
0.0375	0.532005	0.45902	0.651207	0.358986
0.0375195	0.532034	0.458972	0.651314	0.359004
0.0375391	0.532003	0.458784	0.651318	0.358986
0.0375586	0.531944	0.458767	0.651349	0.358906
0.0375781	0.531588	0.458749	0.651194	0.358903
0.0375977	0.530662	0.458727	0.651432	0.359019
0.0376172	0.530785	0.458935	0.651485	0.358911
0.0376367	0.530849	0.458913	0.651564	0.358672
0.0376563	0.530729	0.459432	0.652308	0.35868
0.0376758	0.530273	0.459131	0.652262	0.358458
0.0376953	0.529801	0.459362	0.652255	0.358558
0.0377148	0.52978	0.459433	0.65221	0.358347
0.0377344	0.529658	0.459784	0.652211	0.358356
0.0377539	0.529727	0.460007	0.652246	0.358338
0.0377734	0.52905	0.460054	0.652271	0.358342
0.037793	0.52897	0.460059	0.652305	0.358299
0.0378125	0.52876	0.459834	0.652232	0.35826
0.037832	0.528847	0.459817	0.65253	0.358289
0.0378516	0.528746	0.459782	0.652533	0.358262
0.0378711	0.52876	0.459526	0.652563	0.358263
0.0378906	0.528455	0.459513	0.652551	0.358264
0.0379102	0.528191	0.459343	0.652686	0.358241
0.0379297	0.528482	0.458851	0.652644	0.358251
0.0379492	0.528305	0.459527	0.653115	0.358245
0.0379688	0.528409	0.459467	0.652997	0.35835
0.0379883	0.52728	0.459496	0.653062	0.358316
0.0380078	0.52732	0.459539	0.653284	0.358434
0.0380273	0.527353	0.459274	0.653328	0.358563
0.0380469	0.527371	0.4593	0.653427	0.358536
0.0380664	0.52767	0.459556	0.653661	0.358587
0.0380859	0.526929	0.459383	0.65392	0.358716
0.0381055	0.526859	0.459261	0.653908	0.358606
0.038125	0.526838	0.4594	0.653877	0.358582
0.0381445	0.526795	0.459478	0.653957	0.358444
0.0381641	0.526886	0.459452	0.653919	0.358397
0.0381836	0.526544	0.459461	0.654151	0.358401
0.0382031	0.526375	0.45944	0.654099	0.358608
0.0382227	0.526344	0.459431	0.654598	0.358417
0.0382422	0.52621	0.459378	0.654558	0.358384
0.0382617	0.526153	0.459307	0.654723	0.358412
0.0382813	0.526152	0.459359	0.654714	0.358397
0.0383008	0.52536	0.459339	0.654665	0.358407
0.0383203	0.525223	0.459064	0.654675	0.357888
0.0383398	0.525327	0.459213	0.654651	0.35772
0.0383594	0.52544	0.459164	0.654735	0.357824
0.0383789	0.525474	0.459413	0.654712	0.357582
0.0383984	0.525068	0.459408	0.654528	0.357433
0.038418	0.525042	0.459772	0.654599	0.357466
0.0384375	0.525027	0.459838	0.654815	0.357469
0.038457	0.52509	0.459813	0.654979	0.357468
0.0384766	0.524713	0.459776	0.655065	0.357466
0.0384961	0.524262	0.459914	0.655117	0.357525
0.0385156	0.524209	0.459793	0.655244	0.357681
0.0385352	0.524177	0.459956	0.655238	0.357708
0.0385547	0.524199	0.459975	0.655226	0.357753
0.0385742	0.524104	0.460303	0.655177	0.357734
0.0385938	0.522668	0.460364	0.655055	0.35769
0.0386133	0.522501	0.460522	0.655376	0.357686
0.0386328	0.5225	0.460806	0.655726	0.357644
0.0386523	0.522499	0.461188	0.655726	0.356925
0.0386719	0.522098	0.46081	0.655449	0.35717
0.0386914	0.521494	0.461028	0.655535	0.357238
0.0387109	0.521175	0.460664	0.655268	0.357516
0.0387305	0.521368	0.460708	0.655278	0.357329
0.03875	0.521336	0.460632	0.655286	0.357314
0.0387695	0.52141	0.460713	0.655305	0.357283
0.0387891	0.520242	0.460739	0.655552	0.357266
0.0388086	0.520366	0.46062	0.655656	0.357468
0.0388281	0.520377	0.460693	0.655589	0.357419
0.0388477	0.520375	0.460596	0.655207	0.357263
0.0388672	0.520159	0.460601	0.654851	0.35714
0.0388867	0.520089	0.460882	0.654433	0.357153
0.0389063	0.520368	0.46076	0.654675	0.357261
0.0389258	0.520327	0.461028	0.654525	0.357255
0.0389453	0.520628	0.46104	0.65472	0.357192
0.0389648	0.520589	0.460955	0.654694	0.357204
0.0389844	0.520473	0.460939	0.654819	0.357295
0.0390039	0.520154	0.460872	0.654894	0.357356
[truncated: 522,290+ more rows]
